# Supplementary material for: Real-Time PCR Method for the Rapid Detection and Quantification of Pathogenic Staphylococcus Species Based on Novel Molecular Target Genes
Source: Foods. 2021 Nov 17;10(11):2839. doi: 10.3390/foods10112839 (PMC8618141; doi:10.3390/foods10112839)
Supplement: Supplementary file 1 [file foods-10-02839-s001.zip]

Archive with 1 entries (1 files):
- foods-1444718-supplementary.xlsx
