# Supplementary material for: Real-Time PCR Method for the Rapid Detection and Quantification of Pathogenic Staphylococcus Species Based on Novel Molecular Target Genes
Source: Foods. 2021 Nov 17;10(11):2839. doi: 10.3390/foods10112839 (PMC8618141; doi:10.3390/foods10112839)
Supplement: Supplementary file 1 [file foods-10-02839-s001.zip › foods-1444718-supplementary.xlsx]

## Sheet: Table S1
Table S1. Summary in genome features of 155 staphylococci strains
Species	Strain	Size(Mb)	GC%	CDS	Assembly level	Accession no.
Staphylococcus argenteus	MSHR1132	2.78764	32.354	2592	Complete Genome	FR821777.2
Staphylococcus argenteus	BN75	2.7542	32.464	2574	Chromosome	CP015758.1
Staphylococcus argenteus	XNO106	2.77126	32.387	2571	Complete Genome	CP025023.1
Staphylococcus argenteus	XNO62	2.7445	32.419	2543	Complete Genome	CP023076.1
Staphylococcus argenteus	58113	2.87266	32.353	2709	Complete Genome	AP018562.1
Staphylococcus argenteus	B3-25B	2.69779	32.36	2479	Complete Genome	CP042286.1
Staphylococcus argenteus	Tokyo13064	2.75081	32.385	2551	Complete Genome	AP024200.1
Staphylococcus argenteus	Tokyo13069	2.75156	32.383	2551	Complete Genome	AP024201.1
Staphylococcus aureus	NCTC 8325	2.82136	32.868	2892	Complete Genome	CP000253.1
Staphylococcus aureus	UA-S391_USA300	2.87292	32.756	2801	Complete Genome	CP007690.1
Staphylococcus aureus	2395 USA500	2.98805	32.825	2956	Complete Genome	CP007499.1
Staphylococcus aureus	25b_MRSA	2.87278	32.75	2802	Complete Genome	CP010299.1
Staphylococcus aureus	ILRI_Eymole1/1	2.8743	32.879	2795	Complete Genome	LN626917.1
Staphylococcus aureus	FDAARGOS_40	2.88933	32.861	2809	Complete Genome	CP026958.1
Staphylococcus aureus	DSM 20231	2.78256	32.837	2678	Complete Genome	CP011526.1
Staphylococcus aureus	RIVM3897	2.89454	32.988	2779	Complete Genome	CP013621.1
Staphylococcus aureus	UTSW MRSA 55	3.03979	32.66	2997	Complete Genome	CP013231.1
Staphylococcus aureus	NCCP14558	2.97988	32.924	2908	Complete Genome	CP013953.1
Staphylococcus aureus	1625.C01	2.90498	32.763	2836	Complete Genome	CP016863.2
Staphylococcus aureus	USA300_SUR1	2.93497	32.769	2893	Complete Genome	CP009423.1
Staphylococcus aureus	UCI62	2.92724	32.863	2846	Complete Genome	CP018766.1
Staphylococcus aureus	Newman_D2C	2.8789	32.888	2846	Complete Genome	CP023391.1
Staphylococcus aureus	CFSAN064038	2.92816	33.009	2824	Complete Genome	CP028163.1
Staphylococcus aureus	SVH7513	2.94577	32.828	2887	Complete Genome	CP029166.1
Staphylococcus aureus	AR_474	2.93694	32.916	2872	Complete Genome	CP030326.1
Staphylococcus aureus	545	2.9617	32.91	2918	Complete Genome	CP022908.1
Staphylococcus aureus	WCH-SK2	2.91464	32.821	2821	Complete Genome	CP031537.1
Staphylococcus aureus	aureus	3.00363	32.87	2932	Complete Genome	CP029198.1
Staphylococcus aureus	FDAARGOS_766	2.9963	32.884	2940	Complete Genome	CP041010.1
Staphylococcus aureus	JRA307	2.95721	32.831	2874	Complete Genome	AP019751.1
Staphylococcus aureus	16445	2.9812	32.817	2956	Complete Genome	CP043302.1
Staphylococcus aureus	KUH180129	2.89728	32.917	2814	Complete Genome	AP020322.1
Staphylococcus aureus	UP_1442	2.87174	32.883	2786	Complete Genome	CP047802.1
Staphylococcus aureus	SA01	2.92945	32.906	2864	Complete Genome	CP053075.1
Staphylococcus aureus	BLR-DV	2.97503	32.872	2901	Complete Genome	CP058312.1
Staphylococcus aureus	08-028	2.93602	32.837	2892	Complete Genome	CP045435.1
Staphylococcus aureus	MRSA - AMRF 5	2.94159	32.881	2862	Complete Genome	CP062467.1
Staphylococcus aureus	PNID0137	2.91424	32.852	2835	Complete Genome	CP071594.1
Staphylococcus aureus	MRSA2007-13	2.92736	32.892	2847	Complete Genome	AP024511.1
Staphylococcus aureus	HL18883	2.90402	32.92	2824	Complete Genome	CP080550.1
Staphylococcus aureus	RGB-095930	2.90456	32.86	2852	Complete Genome	CP077098.1
Staphylococcus aureus	UMCG578	2.87556	33.026	2756	Complete Genome	CP077738.1
Staphylococcus aureus	NCTC13811	2.95538	32.887	2888	Complete Genome	LR134351.1
Staphylococcus capitis	C87	2.47361	32.793	2402	Scaffold	ACRH01
Staphylococcus capitis	CR01	2.50377	32.761	2448	Scaffold	CBUB01
Staphylococcus capitis	AYP1020	2.50326	32.934	2331	Complete Genome	CP007601.1
Staphylococcus capitis	TW2795	2.48678	33.046	2350	Complete Genome	AP014956.1
Staphylococcus capitis	FDAARGOS_378	2.48515	32.99	2312	Complete Genome	CP023966.1
Staphylococcus capitis	DSM 6717	2.46825	32.901	2427	Scaffold	PPQI01
Staphylococcus capitis	NCTC 11045	2.43491	32.68	2352	Scaffold	PPPY01
Staphylococcus capitis	C0756	2.50283	32.8	2390	Scaffold	RCTN01
Staphylococcus capitis	C2784	2.50244	32.7	2398	Scaffold	RCTS01
Staphylococcus capitis	APC2923	2.55227	32.7	2450	Scaffold	WHVU01
Staphylococcus capitis	FDAARGOS_753	2.49095	32.97	2376	Complete Genome	CP053957.1
Staphylococcus capitis	IIF3SC-B5	2.37997	32.7	2314	Scaffold	JACMVD01
Staphylococcus capitis	IIF4SC-B1A	2.40754	32.8	2266	Scaffold	JACMVI01
Staphylococcus capitis	IIF4SC-B3	2.42455	32.7	2318	Scaffold	JACMVK01
Staphylococcus capitis	BN2	2.52855	32.79	2351	Complete Genome	CP042341.1
Staphylococcus capitis	F6_7S_P_4	2.45159	32.8	2322	Scaffold	JAFDQG01
Staphylococcus caprae	M23864:W1	2.62957	33.5	2429	Scaffold	ACJB01
Staphylococcus caprae	OG2-2	2.65912	33.9	2602	Contig	NDFL01
Staphylococcus caprae	NCTC 12196	2.60676	33.5	2480	Scaffold	PPRT01
Staphylococcus caprae	SNUC 4023	2.58074	33.4	2467	Contig	QXRK01
Staphylococcus caprae	JMUB145	2.61838	33.7	2429	Complete Genome	AP018585.1
Staphylococcus caprae	JMUB590	2.62917	33.6	2461	Complete Genome	AP018586.1
Staphylococcus caprae	JMUB898	2.59851	33.6	2428	Complete Genome	AP018587.1
Staphylococcus caprae	26D	2.6915	33.65	2561	Complete Genome	CP031271.1
Staphylococcus caprae	SY333	2.76433	33.46	2654	Complete Genome	CP051643.1
Staphylococcus caprae	F5_7S_P12B	2.63691	33.5	2503	Contig	JAFDPE01
Staphylococcus caprae	N99	2.6454	33.4	2526	Contig	JAHLNS01
Staphylococcus caprae	78/2016	2.61059	33.5	2454	Contig	JABEMW01
Staphylococcus caprae	28/2016	2.47603	33.6	2357	Contig	JACEVE01
Staphylococcus caprae	76/2016	2.5989	33.4	2489	Contig	JABEMV01
Staphylococcus caprae	NCTC12196	2.65235	33.6	2534	Contig	UHCW01
Staphylococcus epidermidis	ATCC 12228	2.56461	32.046	2354	Complete Genome	AE015929.1
Staphylococcus epidermidis	RP62A	2.64384	32.149	2436	Complete Genome	CP000029.1
Staphylococcus epidermidis	PM221	2.59751	31.955	2425	Complete Genome	HG813242.1
Staphylococcus epidermidis	SEI	2.53831	32.43	2327	Complete Genome	CP009046.1
Staphylococcus epidermidis	14.1.R1	2.60667	32.175	2546	Complete Genome	CP018842.1
Staphylococcus epidermidis	AMT	2.57037	32.0774	2384	Complete Genome	CP022247.1
Staphylococcus epidermidis	DAR1907	2.72755	32.09	2561	Complete Genome	CP013943.1
Staphylococcus epidermidis	FDAARGOS_161	2.51573	32.1535	2278	Complete Genome	CP014132.1
Staphylococcus epidermidis	CSF41498	2.53537	32.1409	2330	Complete Genome	CP030246.1
Staphylococcus epidermidis	FDAARGOS_529	2.57741	32.218	2379	Complete Genome	CP033782.1
Staphylococcus epidermidis	ATCC 14990	2.49151	32.22	2281	Complete Genome	CP035288.1
Staphylococcus epidermidis	NBRC 100911	2.42704	32.288	2204	Complete Genome	AP019721.1
Staphylococcus epidermidis	IRL01	2.75103	31.981	2595	Complete Genome	CP045648.1
Staphylococcus epidermidis	NCCP 16829	2.44366	32.183	2239	Complete Genome	CP043841.1
Staphylococcus epidermidis	ATCC 12228	2.5264	32.099	2307	Complete Genome	CP043845.1
Staphylococcus epidermidis	E73	2.44913	32.187	2234	Complete Genome	CP035643.1
Staphylococcus epidermidis	O47	2.51818	32.112	2309	Complete Genome	CP040883.1
Staphylococcus epidermidis	LM087	2.49436	32.223	2304	Complete Genome	CP060528.1
Staphylococcus epidermidis	SE48	2.23221	32.15	2054	Complete Genome	CP066303.1
Staphylococcus epidermidis	PH1-28	2.59818	32.05	2408	Complete Genome	CP066376.1
Staphylococcus epidermidis	HD46-1	2.7236	31.935	2591	Complete Genome	CP052959.1
Staphylococcus epidermidis	HD27N1	2.52148	32.242	2281	Complete Genome	CP052975.1
Staphylococcus epidermidis	FDAARGOS_1363	2.50959	32.24	2321	Complete Genome	CP069951.1
Staphylococcus epidermidis	B1200343	2.73269	31.87	2584	Complete Genome	CP073821.1
Staphylococcus epidermidis	B1272014	2.81578	31.98	2699	Complete Genome	CP073857.1
Staphylococcus epidermidis	V1950266	2.75475	31.8	2609	Complete Genome	CP073904.1
Staphylococcus epidermidis	SCAID OTT1-2021 (597)	2.16142	32.24	2020	Complete Genome	CP082816.1
Staphylococcus epidermidis	NCTC13924	2.75081	31.99	2620	Complete Genome	LR134536.1
Staphylococcus pasteuri	SP1	2.55995	32.707	2459	Complete Genome	CP004014.1
Staphylococcus pasteuri	JS7	2.62222	31.589	2499	Complete Genome	CP017463.1
Staphylococcus pasteuri	DSM 10656	2.46295	31.4036	2360	Scaffold	RXWW01
Staphylococcus pasteuri	3C	2.56669	31.575	2416	Complete Genome	CP031280.1
Staphylococcus pasteuri	FDAARGOS_1069	2.48481	31.581	2346	Complete Genome	CP067014.1
Staphylococcus pasteuri	FDAARGOS_1152	2.55631	31.63	2406	Complete Genome	CP068216.1
Staphylococcus pasteuri	FDAARGOS_1151	2.63472	31.624	2511	Complete Genome	CP068219.1
Staphylococcus pasteuri	FDAARGOS_1070	2.22679	31.5651	2107	Scaffold	JAEPJP01
Staphylococcus pasteuri	NFIX07	2.61389	31.44	2543	Scaffold	FPKT01
Staphylococcus saccharolyticus	NCTC 11807	2.35007	32.015	2274	Scaffold	RXXC01
Staphylococcus saccharolyticus	DVP4-17-2404	2.37362	31.974	2245	Contig	QHKC01
Staphylococcus saccharolyticus	DVP2-17-2406	2.37362	31.97	2242	Contig	QHKD01
Staphylococcus saccharolyticus	13T0028	2.35257	32.177	2219	Complete Genome	CP068029.1
Staphylococcus saccharolyticus	05B0362	2.34935	32.021	2261	Contig	QHKH01
Staphylococcus saccharolyticus	DVP5-16-4677	2.39679	32.1205	2217	Complete Genome	CP068031.1
Staphylococcus saccharolyticus	12B0021	2.34939	32.0207	2259	Contig	QHKG01
Staphylococcus saccharolyticus	DVP3-16-6167	2.35028	32.023	2263	Contig	QHKE01
Staphylococcus saccharolyticus	FDAARGOS_1074	2.34652	32.2	2218	Complete Genome	CP066042.1
Staphylococcus saccharolyticus	DVP4-16-6166	2.34932	32.02	2247	Contig	JAENGX01
Staphylococcus saccharolyticus	13T098	2.32137	32.097	2192	Contig	JAENGW01
Staphylococcus saccharolyticus	14T0637	2.37507	31.976	2219	Contig	JAENGT01
Staphylococcus saccharolyticus	DVP1-17-1678	2.3489	32.0168	2245	Contig	JAENGV01
Staphylococcus saccharolyticus	DVP1-17-2344	2.32128	32.097	2194	Contig	JAENGU01
Staphylococcus saccharolyticus	IIF7SG_B1	2.47074	31.43	2420	Scaffold	JAGMTP01
Staphylococcus saccharolyticus	151250007-1-258-46	2.57289	31.389	2534	Scaffold	JAGMTO01
Staphylococcus saccharolyticus	IIF6SC-B4A	2.47075	31.43	2421	Scaffold	JAGMTQ01
Staphylococcus saccharolyticus	NCTC11807	2.36644	32.161	2647	Contig	UHDZ01
Staphylococcus schweitzeri	FSA084	2.7484	32.24	2523	Contig	CCEL01
Staphylococcus schweitzeri	FSA037	2.78371	32.248	2559	Contig	CCEH01
Staphylococcus schweitzeri	FSCB1B	2.67092	32.245	2412	Contig	CCEG01
Staphylococcus schweitzeri	FSA096	2.80552	32.213	2595	Contig	CCEK01
Staphylococcus schweitzeri	FSCB5	2.76107	32.278	2518	Contig	CCEQ01
Staphylococcus schweitzeri	FSA090	2.72583	32.28	2485	Contig	CCEO01
Staphylococcus schweitzeri	DSM 28300	2.74371	32.224	2664	Scaffold	PPQS01
Staphylococcus schweitzeri	DSM 28300	2.77454	32.266	2660	Contig	JADAMT01
Staphylococcus schweitzeri	NCTC13712	2.78494	32.38	2589	Complete Genome	LR134304.1
Staphylococcus simiae	CCM 7213	2.58712	31.94	2592	Contig	AEUN01
Staphylococcus simiae	CCUG 51256	2.59808	32.017	2442	Scaffold	PPQR01
Staphylococcus simiae	17941E	2.62186	32.131	2339	Complete Genome	CP071589.1
Staphylococcus simiae	14_7_9_HG	2.54777	31.865	2315	Contig	JAFNMB01
Staphylococcus simiae	14_7_8_GH	2.55529	31.87	2334	Contig	JAFNMA01
Staphylococcus simiae	14_7_10_SG	2.54664	31.87	2317	Contig	JAFNMC01
Staphylococcus simiae	18_1_B_SG	2.54789	31.87	2318	Contig	JAFNMD01
Staphylococcus simiae	14_7_7_SHW	2.54033	31.87	2310	Contig	JAFNLZ01
Staphylococcus simiae	NCTC13838	2.64398	32.15	2377	Complete Genome	LT906460.1
Staphylococcus warneri	22.1	2.54163	32.8156	2414	Complete Genome	CP032159.1
Staphylococcus warneri	16A	2.77	32.5829	2712	Complete Genome	CP031269.1
Staphylococcus warneri	WB224	2.57197	32.587	2415	Complete Genome	CP053477.1
Staphylococcus warneri	FDAARGOS_754	2.46	32.7846	2321	Complete Genome	CP054017.1
Staphylococcus warneri	WS479	2.56439	32.814	2445	Complete Genome	CP061041.1
Staphylococcus warneri	NCTC4133	2.43068	32.8296	2245	Complete Genome	LR134242.1
Staphylococcus warneri	NCTC7291	2.45198	32.8394	2293	Complete Genome	LR134244.1
Staphylococcus warneri	NCTC11044	2.42758	32.8343	2280	Complete Genome	LR134269.1

## Sheet: Table S2
Table S2. Presence of novel and reported molecular target genes for target and non-target genomes
Species	Target genes	Accession no.	Presence in
			Target	Non-target
S. aureus	tuf	ABD29678.1	35 (100%)	58 (98.3%)
S. aureus	dnaJ	ABD30756.1	35 (100%)	58 (98.3%)
S. aureus	nuc	ABD29945.1	35 (100%)	0 (0%)
S. aureus	sodA	ABD30729.1	35 (100%)	58 (98.3%)
S. aureus	GntR family transcriptional regulator	ABD29409.1	35 (100%)	0 (0%)
S. capitis	tuf	EFS18206.1	16 (100%)	77 (98.7%)
S. capitis	dnaJ	EFS17659.1	16 (100%)	77
S. capitis	sodA	EFS17632.1	16 (100%)	77
S. capitis	FAD-dependent urate hydroxylase	AKL93396.1	16 (100%)	0 (0%)
S. caprae	tuf	EES41140.1	15 (100%)	78 (98.7%)
S. caprae	dnaJ	EES40040.1	15 (100%)	78 (98.7%)
S. caprae	sodA	EES40014.1	15 (100%)	78 (98.7%)
S. caprae	Gram-positive signal peptide protein	BBD88784.1	15 (100%)	0 (0%)
S. epidermidis	tuf	AAO03909.1	27 (96.4%)	66 (100%)
S. epidermidis	dnaJ	AAO04865.1	27 (96.4%)	66 (100%)
S. epidermidis	sodA	AAO04839.1	27 (96.4%)	66 (100%)
S. epidermidis	phosphomannomutase	AAO05683.1	28 (100%)	0 (0%)

## Sheet: Table S3
Table S3. Specificity of designed primer pairs using primer-BLAST tool.
Primer name	BLAST results
	Organism name	Accession no.	Product length (bp)	Start	End
Aureus_F, R	Staphylococcus aureus strain 202	CP077922.1	145	2427759	2427615
Aureus_F, R	Staphylococcus aureus strain 317	CP077913.1	145	1171831	1171687
Aureus_F, R	Staphylococcus aureus strain 318	CP077911.1	145	298078	297934
Aureus_F, R	Staphylococcus aureus strain 319	CP077936.1	145	268418	268274
Aureus_F, R	Staphylococcus aureus strain 333	CP077889.1	145	668721	668577
Aureus_F, R	Staphylococcus aureus strain 334	CP077888.1	145	1245809	1245665
Aureus_F, R	Staphylococcus aureus strain 355	CP077885.1	145	2825379	2825235
Aureus_F, R	Staphylococcus aureus strain 357	CP077877.1	145	1110112	1109968
Aureus_F, R	Staphylococcus aureus strain 359	CP077933.1	145	2530198	2530054
Aureus_F, R	Staphylococcus aureus strain 360	CP077870.1	145	275971	275827
Aureus_F, R	Staphylococcus aureus strain 365	CP077869.1	145	35850	35706
Aureus_F, R	Staphylococcus aureus strain 370	CP077865.1	145	1634273	1634129
Aureus_F, R	Staphylococcus aureus strain 372	CP077861.1	145	1617778	1617634
Aureus_F, R	Staphylococcus aureus strain 200	CP077924.1	145	2363520	2363376
Aureus_F, R	Staphylococcus aureus strain 201	CP077923.1	145	2310862	2310718
Aureus_F, R	Staphylococcus aureus strain 332	CP077893.1	145	2324861	2324717
Aureus_F, R	Staphylococcus aureus strain 356	CP077880.1	145	2310170	2310026
Aureus_F, R	Staphylococcus aureus strain 358	CP077872.1	145	1899796	1899652
Aureus_F, R	Staphylococcus aureus strain 366	CP077868.1	145	2680230	2680086
Aureus_F, R	Staphylococcus aureus strain 367	CP077867.1	145	1379411	1379267
Aureus_F, R	Staphylococcus aureus strain 371	CP077863.1	145	1251917	1251773
Aureus_F, R	Staphylococcus aureus strain pt153	CP083744.1	145	264372	264228
Aureus_F, R	Staphylococcus aureus strain MR254	CP083728.1	145	1778239	1778095
Aureus_F, R	Staphylococcus aureus strain HL25870	CP083671.1	145	287779	287635
Aureus_F, R	Staphylococcus aureus strain DC.RB_015	CP083434.1	145	1600520	1600376
Aureus_F, R	Staphylococcus aureus strain ER15890.8A	CP075570.1	145	255336	255192
Aureus_F, R	Staphylococcus aureus strain ER15890.6A	CP075572.1	145	255335	255191
Aureus_F, R	Staphylococcus aureus strain ER15890.5A	CP075574.1	145	255335	255191
Aureus_F, R	Staphylococcus aureus strain ER15890.4A	CP075576.1	145	255334	255190
Aureus_F, R	Staphylococcus aureus strain ER15890.3A	CP075578.1	145	255335	255191
Aureus_F, R	Staphylococcus aureus strain ER15889.6A	CP075580.1	145	245984	245840
Aureus_F, R	Staphylococcus aureus strain ER15889.5A	CP075581.1	145	245984	245840
Aureus_F, R	Staphylococcus aureus strain ER15889.3A	CP075582.1	145	245984	245840
Aureus_F, R	Staphylococcus aureus strain UMCG578	CP077738.1	145	306376	306232
Aureus_F, R	Staphylococcus aureus strain NL1	CP077741.1	145	308244	308100
Aureus_F, R	Staphylococcus aureus strain HL24830	CP082789.1	145	281776	281632
Aureus_F, R	Staphylococcus aureus strain SCAID WND1-2021 (598)	CP082815.1	145	247371	247227
Aureus_F, R	Staphylococcus aureus strain SQL1	CP081354.1	145	310714	310570
Aureus_F, R	Staphylococcus aureus strain RGB-095930	CP077098.1	145	280158	280014
Aureus_F, R	Staphylococcus aureus strain HL23187	CP080770.1	145	291001	290857
Aureus_F, R	Staphylococcus aureus strain HL18380	CP080553.1	145	308668	308524
Aureus_F, R	Staphylococcus aureus strain HL17078	CP080556.1	145	309941	309797
Aureus_F, R	Staphylococcus aureus strain HL18840	CP080551.1	145	266843	266699
Aureus_F, R	Staphylococcus aureus strain BSN14S3	CP080055.1	145	305592	305448
Aureus_F, R	Staphylococcus aureus strain BSN14RB	CP080054.1	145	305592	305448
Aureus_F, R	Staphylococcus aureus strain BSN14R1	CP080053.1	145	305592	305448
Aureus_F, R	Staphylococcus aureus strain V8	CP079715.1	145	794978	794834
Aureus_F, R	Staphylococcus aureus strain ST59	CP076823.1	145	271513	271369
Aureus_F, R	Staphylococcus aureus strain 55-100-003	CP076843.1	145	2716432	2716288
Aureus_F, R	Staphylococcus aureus strain SG511 Berlin	CP076660.1	145	2686809	2686665
Aureus_F, R	Staphylococcus aureus strain 55-100-016	CP076839.1	145	1268336	1268192
Aureus_F, R	Staphylococcus aureus subsp. aureus RN4220	CP076105.1	145	255385	255241
Aureus_F, R	Staphylococcus aureus strain PNID0137	CP071594.1	145	1028566	1028422
Aureus_F, R	Staphylococcus aureus strain iso139	CP071943.1	145	940234	940090
Aureus_F, R	Staphylococcus aureus strain iso141	CP071941.1	145	2676231	2676087
Aureus_F, R	Staphylococcus aureus strain 19/Msa0875	CP047646.1	145	1262521	1262377
Aureus_F, R	Staphylococcus aureus strain 17Gst354	CP073065.1	145	279673	279529
Aureus_F, R	Staphylococcus aureus strain PS/BAC/317/16/W	CP071104.1	145	239494	239350
Aureus_F, R	Staphylococcus aureus strain CBS2016-05	CP070991.1	145	1733071	1732927
Aureus_F, R	Staphylococcus aureus strain M283	CP071337.1	145	282105	281961
Aureus_F, R	Staphylococcus aureus strain M124	CP071343.1	145	281917	281773
Aureus_F, R	Staphylococcus aureus strain M222	CP071338.1	145	282162	282018
Aureus_F, R	Staphylococcus aureus strain M160	CP071341.1	145	282132	281988
Aureus_F, R	Staphylococcus aureus strain WBG7583	CP070989.1	145	279473	279329
Aureus_F, R	Staphylococcus aureus strain FDAARGOS_1245	CP069565.1	145	316080	315936
Aureus_F, R	Staphylococcus aureus strain FDAARGOS_1246	CP069470.1	145	2592871	2592727
Aureus_F, R	Staphylococcus aureus S36	AP024318.1	145	257730	257586
Aureus_F, R	Staphylococcus aureus BDH17	AP024315.1	145	287708	287564
Aureus_F, R	Staphylococcus aureus N1195	AP024313.1	145	288761	288617
Aureus_F, R	Staphylococcus aureus THI2018-120	AP024311.1	145	288761	288617
Aureus_F, R	Staphylococcus aureus strain nan_175_F371_ch	CP066492.1	145	2455481	2455337
Aureus_F, R	Staphylococcus aureus strain AR39_O1_merpol	CP065353.1	145	258863	258719
Aureus_F, R	Staphylococcus aureus strain GDC6P096P	CP065194.1	145	252994	252850
Aureus_F, R	Staphylococcus aureus LAC	CP055225.1	145	2759752	2759608
Aureus_F, R	Staphylococcus aureus strain KM24	CP063802.1	145	311257	311113
Aureus_F, R	Staphylococcus aureus strain WH52	CP060584.1	145	903701	903557
Aureus_F, R	Staphylococcus aureus strain ER04648.3	CP052028.1	145	306343	306199
Aureus_F, R	Staphylococcus aureus strain ER05532.3	CP052024.1	145	309779	309635
Aureus_F, R	Staphylococcus aureus strain ER06206.3	CP052012.1	145	276037	275893
Aureus_F, R	Staphylococcus aureus strain ER06503.3	CP052010.1	145	310696	310552
Aureus_F, R	Staphylococcus aureus strain ER08181.3	CP051997.1	145	309863	309719
Aureus_F, R	Staphylococcus aureus strain ER08597.3	CP051991.1	145	311570	311426
Aureus_F, R	Staphylococcus aureus strain ER09001.3	CP051990.1	145	310711	310567
Aureus_F, R	Staphylococcus aureus strain ER09362.3	CP051978.1	145	331336	331192
Aureus_F, R	Staphylococcus aureus strain ER09403.3	CP051976.1	145	309877	309733
Aureus_F, R	Staphylococcus aureus strain ER09615.3	CP051967.1	145	322230	322086
Aureus_F, R	Staphylococcus aureus strain ER09761.3	CP051958.1	145	309805	309661
Aureus_F, R	Staphylococcus aureus strain ER09835.3	CP051957.1	145	1986192	1986048
Aureus_F, R	Staphylococcus aureus strain ER09970.3	CP051952.1	145	310658	310514
Aureus_F, R	Staphylococcus aureus strain ER09994.3	CP051948.1	145	310749	310605
Aureus_F, R	Staphylococcus aureus strain ER10066.3	CP051947.1	145	309905	309761
Aureus_F, R	Staphylococcus aureus strain ER10158.3	CP051943.1	145	278944	278800
Aureus_F, R	Staphylococcus aureus strain ER10292.3	CP051937.1	145	274453	274309
Aureus_F, R	Staphylococcus aureus strain ER10617.3	CP051933.1	145	310699	310555
Aureus_F, R	Staphylococcus aureus strain ER10667.3	CP051929.1	145	317558	317414
Aureus_F, R	Staphylococcus aureus strain ER10698.3	CP051926.1	145	279506	279362
Aureus_F, R	Staphylococcus aureus strain ER10823.3	CP051919.1	145	289788	289644
Aureus_F, R	Staphylococcus aureus strain ER10871.3	CP051918.1	145	306310	306166
Aureus_F, R	Staphylococcus aureus strain ER11011.3	CP051915.1	145	290762	290618
Aureus_F, R	Staphylococcus aureus strain ER11236.3	CP051910.1	145	317477	317333
Aureus_F, R	Staphylococcus aureus strain ER11450.3	CP051907.1	145	310660	310516
Aureus_F, R	Staphylococcus aureus strain ER11544.3	CP051902.1	145	309868	309724
Aureus_F, R	Staphylococcus aureus strain ER11558.3	CP051901.1	145	242664	242520
Aureus_F, R	Staphylococcus aureus strain pt186	CP050004.1	145	309891	309747
Aureus_F, R	Staphylococcus aureus strain pt206	CP050002.1	145	310647	310503
Aureus_F, R	Staphylococcus aureus strain pt232	CP049991.1	145	310591	310447
Aureus_F, R	Staphylococcus aureus strain pt169	CP049586.1	145	346381	346237
Aureus_F, R	Staphylococcus aureus strain pt171	CP049583.1	145	310699	310555
Aureus_F, R	Staphylococcus aureus strain pt174	CP049575.1	145	291754	291610
Aureus_F, R	Staphylococcus aureus strain pt176	CP049572.1	145	336117	335973
Aureus_F, R	Staphylococcus aureus strain pt178	CP049569.1	145	310588	310444
Aureus_F, R	Staphylococcus aureus strain pt179	CP049567.1	145	310600	310456
Aureus_F, R	Staphylococcus aureus strain pt180	CP049565.1	145	302777	302633
Aureus_F, R	Staphylococcus aureus strain pt181	CP049564.1	145	2479480	2479336
Aureus_F, R	Staphylococcus aureus strain pt184	CP049560.1	145	309982	309838
Aureus_F, R	Staphylococcus aureus strain pt187	CP049558.1	145	291718	291574
Aureus_F, R	Staphylococcus aureus strain pt189	CP049556.1	145	309806	309662
Aureus_F, R	Staphylococcus aureus strain pt191	CP049554.1	145	281227	281083
Aureus_F, R	Staphylococcus aureus strain pt194	CP049547.1	145	290760	290616
Aureus_F, R	Staphylococcus aureus strain pt195	CP049545.1	145	290762	290618
Aureus_F, R	Staphylococcus aureus strain pt205	CP049534.1	145	291798	291654
Aureus_F, R	Staphylococcus aureus strain pt208	CP049528.1	145	310544	310400
Aureus_F, R	Staphylococcus aureus strain pt216	CP049511.1	145	270832	270688
Aureus_F, R	Staphylococcus aureus strain pt218	CP049508.1	145	309913	309769
Aureus_F, R	Staphylococcus aureus strain pt220	CP049503.1	145	309866	309722
Aureus_F, R	Staphylococcus aureus strain pt223	CP049496.1	145	291797	291653
Aureus_F, R	Staphylococcus aureus strain pt225	CP049493.1	145	246158	246014
Aureus_F, R	Staphylococcus aureus strain pt229	CP049485.1	145	309900	309756
Aureus_F, R	Staphylococcus aureus strain pt234	CP049476.1	145	346291	346147
Aureus_F, R	Staphylococcus aureus strain pt237	CP049470.1	145	289506	289362
Aureus_F, R	Staphylococcus aureus strain pt238	CP049468.1	145	287403	287259
Aureus_F, R	Staphylococcus aureus strain pt240	CP049465.1	145	291710	291566
Aureus_F, R	Staphylococcus aureus strain pt241	CP049463.1	145	310752	310608
Aureus_F, R	Staphylococcus aureus strain pt248	CP049452.1	145	310473	310329
Aureus_F, R	Staphylococcus aureus strain pt250	CP049445.1	145	310696	310552
Aureus_F, R	Staphylococcus aureus strain pt251	CP049443.1	145	310666	310522
Aureus_F, R	Staphylococcus aureus strain pt252	CP049441.1	145	265665	265521
Aureus_F, R	Staphylococcus aureus strain pt253	CP049440.1	145	272109	271965
Aureus_F, R	Staphylococcus aureus strain pt254	CP049437.1	145	309877	309733
Aureus_F, R	Staphylococcus aureus strain pt256	CP049434.1	145	290753	290609
Aureus_F, R	Staphylococcus aureus strain pt257	CP049432.1	145	278810	278666
Aureus_F, R	Staphylococcus aureus strain pt258	CP049431.1	145	319364	319220
Aureus_F, R	Staphylococcus aureus strain pt260	CP049427.1	145	310740	310596
Aureus_F, R	Staphylococcus aureus strain pt263	CP049421.1	145	309830	309686
Aureus_F, R	Staphylococcus aureus strain pt265	CP049420.1	145	306175	306031
Aureus_F, R	Staphylococcus aureus strain pt269	CP049587.1	145	270453	270309
Aureus_F, R	Staphylococcus aureus strain pt270	CP049416.1	145	310736	310592
Aureus_F, R	Staphylococcus aureus strain pt272	CP049410.1	145	278824	278680
Aureus_F, R	Staphylococcus aureus strain pt275	CP049406.1	145	309834	309690
Aureus_F, R	Staphylococcus aureus strain pt276	CP049405.1	145	309886	309742
Aureus_F, R	Staphylococcus aureus strain pt277	CP049403.1	145	310691	310547
Aureus_F, R	Staphylococcus aureus strain pt281	CP049397.1	145	310671	310527
Aureus_F, R	Staphylococcus aureus strain pt282	CP049395.1	145	278029	277885
Aureus_F, R	Staphylococcus aureus strain pt287	CP049389.1	145	290683	290539
Aureus_F, R	Staphylococcus aureus strain pt289	CP049386.1	145	278804	278660
Aureus_F, R	Staphylococcus aureus strain pt290	CP049384.1	145	310624	310480
Aureus_F, R	Staphylococcus aureus strain pt291	CP049383.1	145	307737	307593
Aureus_F, R	Staphylococcus aureus strain pt293	CP049381.1	145	279677	279533
Aureus_F, R	Staphylococcus aureus strain pt294	CP049380.1	145	278734	278590
Aureus_F, R	Staphylococcus aureus strain pt296	CP049379.1	145	290738	290594
Aureus_F, R	Staphylococcus aureus strain pt297	CP049377.1	145	291658	291514
Aureus_F, R	Staphylococcus aureus strain R9	CP060630.1	145	309937	309793
Aureus_F, R	Staphylococcus aureus strain K216	CP060611.1	145	2662076	2661932
Aureus_F, R	Staphylococcus aureus strain K245	CP060597.1	145	308889	308745
Aureus_F, R	Staphylococcus aureus strain K246	CP060596.1	145	308898	308754
Aureus_F, R	Staphylococcus aureus strain ER09245.3	CP051982.1	145	308893	308749
Aureus_F, R	Staphylococcus aureus strain ER09494.3	CP051972.1	145	2791482	2791338
Aureus_F, R	Staphylococcus aureus strain ER10234.3	CP051939.1	145	2791550	2791406
Aureus_F, R	Staphylococcus aureus strain R3	CP060631.1	145	1539989	1539845
Aureus_F, R	Staphylococcus aureus strain S6	CP060612.1	145	223147	223003
Aureus_F, R	Staphylococcus aureus strain WKZ-2	CP059155.1	145	1806080	1805936
Aureus_F, R	Staphylococcus aureus strain WKZ-1	CP059156.1	145	277391	277247
Aureus_F, R	Staphylococcus aureus strain BLR-DV	CP058312.1	145	253143	252999
Aureus_F, R	Staphylococcus aureus TPS3156	AP023034.1	145	329409	329265
Aureus_F, R	Staphylococcus aureus strain Dresden-275757	CP054876.1	145	299572	299428
Aureus_F, R	Staphylococcus aureus strain 16405 plasmid unnamed	CP053353.1	145	292364	292220
Aureus_F, R	Staphylococcus aureus strain 14732	CP053639.1	145	980577	980433
Aureus_F, R	Staphylococcus aureus strain Smith	CP029751.1	145	1032123	1031979
Aureus_F, R	Staphylococcus aureus strain Guangzhou-SAU071	CP053183.1	145	285045	284901
Aureus_F, R	Staphylococcus aureus strain Guangzhou-SAU749	CP053185.1	145	271971	271827
Aureus_F, R	Staphylococcus aureus isolate HL20709	CP053070.1	145	274796	274652
Aureus_F, R	Staphylococcus aureus strain SAW1	CP045468.1	145	291001	290857
Aureus_F, R	Staphylococcus aureus strain UP_338	CP047851.1	145	272457	272313
Aureus_F, R	Staphylococcus aureus strain UP_818	CP047791.1	145	253285	253141
Aureus_F, R	Staphylococcus aureus strain UP_996	CP047830.1	145	2821764	2821620
Aureus_F, R	Staphylococcus aureus strain UP_1352	CP047782.1	145	269353	269209
Aureus_F, R	Staphylococcus aureus strain UP_1313	CP047783.1	145	2871668	2871524
Aureus_F, R	Staphylococcus aureus strain UP_1559	CP047779.1	145	246236	246092
Aureus_F, R	Staphylococcus aureus strain UP_794	CP047792.1	145	2807958	2807814
Aureus_F, R	Staphylococcus aureus strain UP_1209	CP047784.1	145	2680319	2680175
Aureus_F, R	Staphylococcus aureus strain UP_1591	CP047809.1	145	257281	257137
Aureus_F, R	Staphylococcus aureus strain WH9628	CP033086.1	145	2207422	2207278
Aureus_F, R	Staphylococcus aureus strain WH3018	CP033085.1	145	1099323	1099179
Aureus_F, R	Staphylococcus aureus strain UP_322	CP047799.1	145	206615	206471
Aureus_F, R	Staphylococcus aureus strain UP_426	CP047797.1	145	1788425	1788281
Aureus_F, R	Staphylococcus aureus strain UP_551	CP047794.1	145	1813299	1813155
Aureus_F, R	Staphylococcus aureus strain UP_403	CP047849.1	145	1821297	1821153
Aureus_F, R	Staphylococcus aureus strain UP_462	CP047796.1	145	1734242	1734098
Aureus_F, R	Staphylococcus aureus strain UP_248	CP047801.1	145	1316983	1316839
Aureus_F, R	Staphylococcus aureus strain UP_678	CP047839.1	145	1910967	1910823
Aureus_F, R	Staphylococcus aureus strain UP_764	CP047793.1	145	1795332	1795188
Aureus_F, R	Staphylococcus aureus strain UP_1033	CP047788.1	145	1801931	1801787
Aureus_F, R	Staphylococcus aureus strain UP_830	CP047790.1	145	1821965	1821821
Aureus_F, R	Staphylococcus aureus strain UP_1452	CP047781.1	145	1753719	1753575
Aureus_F, R	Staphylococcus aureus strain UP_1572	CP047778.1	145	1929534	1929390
Aureus_F, R	Staphylococcus aureus strain UP_1654	CP047805.1	145	1838586	1838442
Aureus_F, R	Staphylococcus aureus strain UP_1500	CP047813.1	145	1840621	1840477
Aureus_F, R	Staphylococcus aureus strain UP_967	CP047789.1	145	1725046	1724902
Aureus_F, R	Staphylococcus aureus strain UP_1395	CP047820.1	145	1786043	1785899
Aureus_F, R	Staphylococcus aureus strain ST20130945	CP033114.1	145	1742863	1742719
Aureus_F, R	Staphylococcus aureus strain ST20130944	CP033112.1	145	253662	253518
Aureus_F, R	Staphylococcus aureus Tokyo12482	AP019713.1	145	253662	253518
Aureus_F, R	Staphylococcus aureus Tokyo12480	AP019712.1	145	264461	264317
Aureus_F, R	Staphylococcus aureus strain SCDR-SA1	CP033390.1	145	263760	263616
Aureus_F, R	Staphylococcus aureus strain ER02826.3	CP030661.1	145	255872	255728
Aureus_F, R	Staphylococcus aureus strain ER01533.3	CP030675.1	145	278806	278662
Aureus_F, R	Staphylococcus aureus strain ER03710.3	CP030646.1	145	310554	310410
Aureus_F, R	Staphylococcus aureus strain ER01803.3	CP030693.1	145	300415	300271
Aureus_F, R	Staphylococcus aureus strain ER00573.3	CP030681.1	145	309871	309727
Aureus_F, R	Staphylococcus aureus strain ER01570.3	CP030653.1	145	310555	310411
Aureus_F, R	Staphylococcus aureus strain ER03493.3	CP030708.1	145	322383	322239
Aureus_F, R	Staphylococcus aureus strain ER03755.3	CP030634.1	145	309885	309741
Aureus_F, R	Staphylococcus aureus strain ER03489.3	CP030664.1	145	310713	310569
Aureus_F, R	Staphylococcus aureus strain ER01746.3	CP030654.1	145	311423	311279
Aureus_F, R	Staphylococcus aureus strain ER02069.3	CP030668.1	145	310711	310567
Aureus_F, R	Staphylococcus aureus strain ER04448.3	CP030656.1	145	309845	309701
Aureus_F, R	Staphylococcus aureus strain ER02969.3	CP030658.1	145	310717	310573
Aureus_F, R	Staphylococcus aureus strain ER01560.3	CP030615.1	145	290752	290608
Aureus_F, R	Staphylococcus aureus strain ER00385.3	CP030642.1	145	310633	310489
Aureus_F, R	Staphylococcus aureus strain ER01524.3	CP030621.1	145	280620	280476
Aureus_F, R	Staphylococcus aureus strain ER01532.3	CP030695.1	145	310556	310412
Aureus_F, R	Staphylococcus aureus strain ER02217.3	CP030659.1	145	310605	310461
Aureus_F, R	Staphylococcus aureus strain ER01507.3	CP030689.1	145	307972	307828
Aureus_F, R	Staphylococcus aureus strain pt053	CP030673.1	145	309859	309715
Aureus_F, R	Staphylococcus aureus strain ER03298.3	CP030645.1	145	279538	279394
Aureus_F, R	Staphylococcus aureus strain ER02443.3	CP030596.1	145	310762	310618
Aureus_F, R	Staphylococcus aureus strain ER03809.3	CP030628.1	145	313531	313387
Aureus_F, R	Staphylococcus aureus strain ER02524.3	CP030599.1	145	310619	310475
Aureus_F, R	Staphylococcus aureus strain ER01881.3	CP030579.1	145	309678	309534
Aureus_F, R	Staphylococcus aureus strain ER01457.3	CP030561.1	145	309806	309662
Aureus_F, R	Staphylococcus aureus strain ER04060.3	CP030709.1	145	310718	310574
Aureus_F, R	Staphylococcus aureus strain ER03720.3	CP030562.1	145	290712	290568
Aureus_F, R	Staphylococcus aureus strain ER02262.3	CP030583.1	145	309798	309654
Aureus_F, R	Staphylococcus aureus strain ER03928.3	CP030548.1	145	309674	309530
Aureus_F, R	Staphylococcus aureus strain ER01116.3	CP030516.1	145	310000	309856
Aureus_F, R	Staphylococcus aureus strain ER00594.3	CP030586.1	145	309888	309744
Aureus_F, R	Staphylococcus aureus strain ER04421.3	CP030531.1	145	316839	316695
Aureus_F, R	Staphylococcus aureus strain ER03364.3	CP030550.1	145	309726	309582
Aureus_F, R	Staphylococcus aureus strain ER03864.3	CP030566.1	145	285349	285205
Aureus_F, R	Staphylococcus aureus strain ER02495.3	CP030532.1	145	290743	290599
Aureus_F, R	Staphylococcus aureus strain ER04163.3	CP030524.1	145	309639	309495
Aureus_F, R	Staphylococcus aureus strain ER04174.3	CP030525.1	145	311427	311283
Aureus_F, R	Staphylococcus aureus strain ER02988.3	CP030588.1	145	290845	290701
Aureus_F, R	Staphylococcus aureus strain ER03750.3	CP030557.1	145	290752	290608
Aureus_F, R	Staphylococcus aureus strain ER03023.3	CP030701.1	145	291754	291610
Aureus_F, R	Staphylococcus aureus strain ER02703.3	CP030527.1	145	309872	309728
Aureus_F, R	Staphylococcus aureus strain ER04069.3	CP030558.1	145	309940	309796
Aureus_F, R	Staphylococcus aureus strain ER03913.3	CP030484.1	145	287440	287296
Aureus_F, R	Staphylococcus aureus strain ER04636.3	CP030512.1	145	310596	310452
Aureus_F, R	Staphylococcus aureus strain ER00503.3	CP030493.1	145	310716	310572
Aureus_F, R	Staphylococcus aureus strain ER01817.3	CP030514.1	145	310719	310575
Aureus_F, R	Staphylococcus aureus strain ER03857.3	CP030495.1	145	309888	309744
Aureus_F, R	Staphylococcus aureus strain ER02658.3	CP030498.1	145	310714	310570
Aureus_F, R	Staphylococcus aureus strain ER04436.3	CP030476.1	145	278697	278553
Aureus_F, R	Staphylococcus aureus strain ER01838.3	CP030443.1	145	283296	283152
Aureus_F, R	Staphylococcus aureus strain ER04450.3	CP030431.1	145	291798	291654
Aureus_F, R	Staphylococcus aureus strain ER01109.3	CP030470.1	145	309804	309660
Aureus_F, R	Staphylococcus aureus strain ER04013.3	CP030459.1	145	290773	290629
Aureus_F, R	Staphylococcus aureus strain ER04127.3	CP030445.1	145	290764	290620
Aureus_F, R	Staphylococcus aureus strain ER04086.3	CP030437.1	145	310707	310563
Aureus_F, R	Staphylococcus aureus strain ER00994.3	CP030438.1	145	309930	309786
Aureus_F, R	Staphylococcus aureus strain ER04320.3	CP030426.1	145	310710	310566
Aureus_F, R	Staphylococcus aureus strain ER04612.3	CP030398.1	145	310539	310395
Aureus_F, R	Staphylococcus aureus strain ER04041.3	CP030377.1	145	290008	289864
Aureus_F, R	Staphylococcus aureus strain ER03996.3	CP030410.1	145	309996	309852
Aureus_F, R	Staphylococcus aureus strain ER04219.3	CP030404.1	145	310039	309895
Aureus_F, R	Staphylococcus aureus strain ER04567.3	CP030411.1	145	279743	279599
Aureus_F, R	Staphylococcus aureus strain ER00959.3	CP030384.1	145	290257	290113
Aureus_F, R	Staphylococcus aureus strain ER03113.3	CP030415.1	145	310711	310567
Aureus_F, R	Staphylococcus aureus strain ER01836.3	CP030418.1	145	279631	279487
Aureus_F, R	Staphylococcus aureus strain ZY05	CP045472.1	145	309808	309664
Aureus_F, R	Staphylococcus aureus strain ER03448.3	CP030624.1	145	1274219	1274075
Aureus_F, R	Staphylococcus aureus strain GHA11	CP043913.1	145	1164888	1164744
Aureus_F, R	Staphylococcus aureus strain GD1706	CP040232.1	145	254003	253859
Aureus_F, R	Staphylococcus aureus strain VGC1	CP039448.1	145	289743	289599
Aureus_F, R	Staphylococcus aureus strain CFSAN082781	CP031890.1	145	291548	291404
Aureus_F, R	Staphylococcus aureus strain CFSAN082782	CP031888.1	145	309859	309715
Aureus_F, R	Staphylococcus aureus strain NRS384-rpoB-H481N-SCV	CP043389.1	145	309847	309703
Aureus_F, R	Staphylococcus aureus strain NRS384-rpoB-H481N-NCV	CP043392.1	145	310710	310566
Aureus_F, R	Staphylococcus aureus strain NRS384	CP043386.1	145	310710	310566
Aureus_F, R	Staphylococcus aureus strain FDAARGOS_660	CP044106.1	145	310710	310566
Aureus_F, R	Staphylococcus aureus strain 16445	CP043302.1	145	2004826	2004682
Aureus_F, R	Staphylococcus aureus KUH180038	AP020318.1	145	853329	853185
Aureus_F, R	Staphylococcus aureus KUH140331	AP020316.1	145	1777168	1777024
Aureus_F, R	Staphylococcus aureus KUH140046	AP020313.1	145	1747918	1747774
Aureus_F, R	Staphylococcus aureus KUH140013	AP020311.1	145	1780790	1780646
Aureus_F, R	Staphylococcus aureus strain BSN9R	CP042348.1	145	1761181	1761037
Aureus_F, R	Staphylococcus aureus strain BSN9S	CP042346.1	145	310713	310569
Aureus_F, R	Staphylococcus aureus strain B6-55A	CP042110.1	145	310713	310569
Aureus_F, R	Staphylococcus aureus strain B3-14B	CP042003.1	145	280509	280365
Aureus_F, R	Staphylococcus aureus strain FDAARGOS_766	CP041010.1	145	2773173	2773029
Aureus_F, R	Staphylococcus aureus strain S15	CP040801.1	145	2827085	2826941
Aureus_F, R	Staphylococcus aureus strain ATCC 12600	CP035101.1	145	273134	272990
Aureus_F, R	Staphylococcus aureus strain GD1696	CP040233.2	145	254555	254411
Aureus_F, R	Staphylococcus aureus strain GD487	CP040229.2	145	2677609	2677465
Aureus_F, R	Staphylococcus aureus strain JKD6004-DR	CP040625.1	145	257570	257426
Aureus_F, R	Staphylococcus aureus strain J01	CP040619.1	145	293620	293476
Aureus_F, R	Staphylococcus aureus strain JKD6004	CP040622.1	145	290604	290460
Aureus_F, R	Staphylococcus aureus strain Col52-A5	CP040560.1	145	293620	293476
Aureus_F, R	Staphylococcus aureus strain R46	CP039164.1	145	279277	279133
Aureus_F, R	Staphylococcus aureus strain P10	CP039157.1	145	220694	220550
Aureus_F, R	Staphylococcus aureus strain FDAARGOS_773	CP040998.1	145	218198	218054
Aureus_F, R	Staphylococcus aureus strain GD1108	CP040230.2	145	1465528	1465384
Aureus_F, R	Staphylococcus aureus subsp. aureus M013	CP003166.2	145	1738502	1738358
Aureus_F, R	Staphylococcus aureus strain O82	CP038819.1	145	291468	291324
Aureus_F, R	Staphylococcus aureus strain O408 isolate B115	CP038270.1	145	268698	268554
Aureus_F, R	Staphylococcus aureus strain O331 isolate B114	CP038269.1	145	268037	267893
Aureus_F, R	Staphylococcus aureus strain O268	CP038612.1	145	245135	244991
Aureus_F, R	Staphylococcus aureus strain O55 isolate B118	CP038268.1	145	255492	255348
Aureus_F, R	Staphylococcus aureus strain B119	CP038460.1	145	254910	254766
Aureus_F, R	Staphylococcus aureus strain BPH2986	LR130518.1	145	254079	253935
Aureus_F, R	Staphylococcus aureus strain BPH2947	LR130515.1	145	278974	278830
Aureus_F, R	Staphylococcus aureus strain NCTC13811	LR134351.1	145	318370	318226
Aureus_F, R	Staphylococcus aureus strain NCTC1803	LR134305.1	145	2877961	2877817
Aureus_F, R	Staphylococcus aureus strain NCTC7988	LR134271.1	145	2755466	2755322
Aureus_F, R	Staphylococcus aureus strain NCTC11965	LR134093.1	145	254962	254818
Aureus_F, R	Staphylococcus aureus strain NCTC9555	LR134090.1	145	253149	253005
Aureus_F, R	Staphylococcus aureus strain NCTC5660	LR134088.1	145	254997	254853
Aureus_F, R	Staphylococcus aureus strain NCTC12233	LR134085.1	145	251139	250995
Aureus_F, R	Staphylococcus aureus strain NCTC13552	LR134084.1	145	277526	277382
Aureus_F, R	Staphylococcus aureus strain O267	CP034102.1	145	284216	284072
Aureus_F, R	Staphylococcus aureus strain 80wphwpl	CP034349.1	145	255554	255410
Aureus_F, R	Staphylococcus aureus strain 80wphwpl_v1	CP034098.1	145	252942	252798
Aureus_F, R	Staphylococcus aureus strain FDAARGOS_504	CP033865.1	145	253068	252924
Aureus_F, R	Staphylococcus aureus strain MSSA54	CP033681.1	145	2630458	2630314
Aureus_F, R	Staphylococcus aureus strain O326	CP032481.1	145	2465494	2465350
Aureus_F, R	Staphylococcus aureus strain O17	CP032051.1	145	268037	267893
Aureus_F, R	Staphylococcus aureus JMUB1273	AP018922.1	145	255485	255341
Aureus_F, R	Staphylococcus aureus strain 82	CP031661.1	145	259334	259190
Aureus_F, R	Staphylococcus aureus strain 64	CP031670.1	145	255339	255195
Aureus_F, R	Staphylococcus aureus strain 28	CP031664.1	145	275954	275810
Aureus_F, R	Staphylococcus aureus strain MOZ66	CP031673.1	145	255339	255195
Aureus_F, R	Staphylococcus aureus strain 199	CP031667.1	145	257314	257170
Aureus_F, R	Staphylococcus aureus strain H489	CP020959.1	145	275954	275810
Aureus_F, R	Staphylococcus aureus strain C3948	CP020957.1	145	298786	298642
Aureus_F, R	Staphylococcus aureus strain BPH2003	LR027878.1	145	255706	255562
Aureus_F, R	Staphylococcus aureus isolate BPH3244	LR027877.1	145	316986	316842
Aureus_F, R	Staphylococcus aureus strain JKD6009	LR027876.1	145	286313	286169
Aureus_F, R	Staphylococcus aureus strain BPH2056	LR027874.1	145	284450	284306
Aureus_F, R	Staphylococcus aureus strain BPH2070	LR027873.1	145	314089	313945
Aureus_F, R	Staphylococcus aureus strain BPH2019	LR027870.1	145	310982	310838
Aureus_F, R	Staphylococcus aureus isolate BPH2869	LR027869.1	145	287515	287371
Aureus_F, R	Staphylococcus aureus strain M48	CP030138.1	145	284448	284304
Aureus_F, R	Staphylococcus aureus strain PCFA-221	CP035003.1	145	278949	278805
Aureus_F, R	Staphylococcus aureus strain M51	CP030137.1	145	1884527	1884383
Aureus_F, R	Staphylococcus aureus strain LAC	CP035369.1	145	2509900	2509756
Aureus_F, R	Staphylococcus aureus strain PCFH-226	CP035005.1	145	1801000	1800856
Aureus_F, R	Staphylococcus aureus strain WCH-SK2	CP031537.1	145	2001692	2001548
Aureus_F, R	Staphylococcus aureus strain 164	CP022910.1	145	1838534	1838390
Aureus_F, R	Staphylococcus aureus strain 545	CP022908.1	145	255318	255174
Aureus_F, R	Staphylococcus aureus strain 546	CP022906.1	145	293361	293217
Aureus_F, R	Staphylococcus aureus strain 78	CP022682.1	145	293361	293217
Aureus_F, R	Staphylococcus aureus strain 165	CP022902.1	145	252017	251873
Aureus_F, R	Staphylococcus aureus strain 466	CP022901.1	145	293361	293217
Aureus_F, R	Staphylococcus aureus strain 468	CP022900.1	145	254916	254772
Aureus_F, R	Staphylococcus aureus strain 143	CP022899.1	145	254916	254772
Aureus_F, R	Staphylococcus aureus strain 422	CP022898.1	145	254916	254772
Aureus_F, R	Staphylococcus aureus strain 128	CP022897.1	145	251961	251817
Aureus_F, R	Staphylococcus aureus strain 277	CP022896.1	145	251961	251817
Aureus_F, R	Staphylococcus aureus strain 85	CP022895.1	145	253147	253003
Aureus_F, R	Staphylococcus aureus strain 54	CP022892.1	145	253147	253003
Aureus_F, R	Staphylococcus aureus strain 27	CP022717.1	145	255317	255173
Aureus_F, R	Staphylococcus aureus strain FORC_061	CP022607.1	145	252017	251873
Aureus_F, R	Staphylococcus aureus strain F17SA003	CP031130.1	145	245885	245741
Aureus_F, R	Staphylococcus aureus strain E16SA093	CP031131.1	145	228176	228032
Aureus_F, R	Staphylococcus aureus isolate 19_LA_388	LT992474.1	145	254467	254323
Aureus_F, R	Staphylococcus aureus isolate 10_5235	LT992472.1	145	898126	897982
Aureus_F, R	Staphylococcus aureus isolate 17_LA_343	LT992471.1	145	1240708	1240564
Aureus_F, R	Staphylococcus aureus isolate 12_LA_293	LT992468.1	145	333611	333467
Aureus_F, R	Staphylococcus aureus isolate 16_LA_309	LT992467.1	145	1619461	1619317
Aureus_F, R	Staphylococcus aureus isolate 22_LA_562	LT992477.1	145	1684414	1684270
Aureus_F, R	Staphylococcus aureus isolate 21_LA_436	LT992476.1	145	1420979	1420835
Aureus_F, R	Staphylococcus aureus isolate 20_LA_415	LT992475.1	145	2798435	2798291
Aureus_F, R	Staphylococcus aureus isolate 14_5418	LT992473.1	145	2161126	2160982
Aureus_F, R	Staphylococcus aureus isolate 13_LA_301	LT992470.1	145	1606687	1606543
Aureus_F, R	Staphylococcus aureus isolate 15_LA_305	LT992469.1	145	1510392	1510248
Aureus_F, R	Staphylococcus aureus isolate 4_LA_208	LT992466.1	145	1994116	1993972
Aureus_F, R	Staphylococcus aureus isolate 6_LA_232	LT992465.1	145	2745750	2745606
Aureus_F, R	Staphylococcus aureus isolate 2_LA_86	LT992463.1	145	1433892	1433748
Aureus_F, R	Staphylococcus aureus isolate 5_3949	LT992462.1	145	495080	494936
Aureus_F, R	Staphylococcus aureus isolate 8_LA_272	LT992461.1	145	2870297	2870153
Aureus_F, R	Staphylococcus aureus strain GD1539	CP019594.2	145	1262210	1262066
Aureus_F, R	Staphylococcus aureus strain GD705	CP019593.2	145	258018	257874
Aureus_F, R	Staphylococcus aureus strain 293G	CP019591.2	145	258095	257951
Aureus_F, R	Staphylococcus aureus strain GD1677	CP019595.2	145	257807	257663
Aureus_F, R	Staphylococcus aureus strain CMRSA-3	CP029685.1	145	290320	290176
Aureus_F, R	Staphylococcus aureus strain CMRSA-6	CP027788.1	145	319394	319250
Aureus_F, R	Staphylococcus aureus strain NCTC13140	LS483319.1	145	316212	316068
Aureus_F, R	Staphylococcus aureus strain NCTC5663	LS483317.1	145	278320	278176
Aureus_F, R	Staphylococcus aureus strain NCTC13395	LS483316.1	145	268072	267928
Aureus_F, R	Staphylococcus aureus strain NCTC9944	LS483309.1	145	279027	278883
Aureus_F, R	Staphylococcus aureus strain NCTC13394	LS483301.1	145	325178	325034
Aureus_F, R	Staphylococcus aureus strain NCTC7485	LS483300.1	145	303870	303726
Aureus_F, R	Staphylococcus aureus strain NCTC13277	LS483484.1	145	252738	252594
Aureus_F, R	Staphylococcus aureus strain NCTC8325	LS483365.1	145	306049	305905
Aureus_F, R	Staphylococcus aureus strain NCTC11940	LS483350.1	145	255377	255233
Aureus_F, R	Staphylococcus aureus strain 13420	CP021141.1	145	247205	247061
Aureus_F, R	Staphylococcus aureus strain 0201753-2 genome	CP021352.1	145	282885	282741
Aureus_F, R	Staphylococcus aureus strain AR_0216	CP029678.1	145	1523705	1523561
Aureus_F, R	Staphylococcus aureus strain AR_0470	CP029653.1	145	309019	308875
Aureus_F, R	Staphylococcus aureus strain MOK042	CP029627.1	145	320729	320585
Aureus_F, R	Staphylococcus aureus strain M92	CP015447.2	145	250777	250633
Aureus_F, R	Staphylococcus aureus strain PTDrAP2	CP029172.1	145	315177	315033
Aureus_F, R	Staphylococcus aureus strain SVH7513	CP029166.1	145	354939	354795
Aureus_F, R	Staphylococcus aureus isolate 3_LA_115	LT992464.1	145	313928	313784
Aureus_F, R	Staphylococcus aureus isolate 9_LA_281	LT992460.1	145	2376286	2376142
Aureus_F, R	Staphylococcus aureus isolate 7_4623	LT992458.1	145	661468	661324
Aureus_F, R	Staphylococcus aureus isolate 1_1439	LT992456.1	145	302197	302053
Aureus_F, R	Staphylococcus aureus strain AR_475	CP030323.1	145	1017555	1017411
Aureus_F, R	Staphylococcus aureus strain AR_0226	CP029664.1	145	222152	222008
Aureus_F, R	Staphylococcus aureus strain AR_0473	CP029681.1	145	2393370	2393226
Aureus_F, R	Staphylococcus aureus strain AR_0472	CP029649.1	145	2137909	2137765
Aureus_F, R	Staphylococcus aureus strain AR_0225	CP029667.1	145	1511839	1511695
Aureus_F, R	Staphylococcus aureus strain AR_0223	CP029669.1	145	2527397	2527253
Aureus_F, R	Staphylococcus aureus strain OXLIM	CP029032.1	145	1935629	1935485
Aureus_F, R	Staphylococcus aureus strain CAR	CP029030.1	145	310489	310345
Aureus_F, R	Staphylococcus aureus strain CIT	CP029031.1	145	310489	310345
Aureus_F, R	Staphylococcus aureus strain CFSAN007896	CP020467.1	145	310489	310345
Aureus_F, R	Staphylococcus aureus strain TF3198	CP023561.1	145	253265	253121
Aureus_F, R	Staphylococcus aureus strain JK3137	CP020960.1	145	581191	581047
Aureus_F, R	Staphylococcus aureus strain C8879	CP020956.1	145	304274	304130
Aureus_F, R	Staphylococcus aureus strain 04-002	CP038021.1	145	279865	279721
Aureus_F, R	Staphylococcus aureus strain CFSAN018749	CP028190.1	145	253144	253000
Aureus_F, R	Staphylococcus aureus strain CFSAN064037	CP028165.1	145	1165680	1165536
Aureus_F, R	Staphylococcus aureus strain FORC59	CP020354.1	145	1824887	1824743
Aureus_F, R	Staphylococcus aureus subsp. aureus USA300 strain NRS384	CP027476.1	145	258894	258750
Aureus_F, R	Staphylococcus aureus strain CFSAN064038	CP028163.1	145	310486	310342
Aureus_F, R	Staphylococcus aureus strain FDAARGOS_140	CP027101.1	145	198124	197980
Aureus_F, R	Staphylococcus aureus strain USA300_2014.C01	CP012119.2	145	1959936	1959792
Aureus_F, R	Staphylococcus aureus strain FDAARGOS_6	CP026962.1	145	2334952	2334808
Aureus_F, R	Staphylococcus aureus strain FDAARGOS_10	CP026961.1	145	397314	397170
Aureus_F, R	Staphylococcus aureus strain FDAARGOS_15	CP026960.1	145	1137315	1137171
Aureus_F, R	Staphylococcus aureus strain NRS107	CP026077.1	145	2417661	2417517
Aureus_F, R	Staphylococcus aureus strain TCH 959	CP026076.1	145	995485	995341
Aureus_F, R	Staphylococcus aureus strain NRS146	CP026068.1	145	1157615	1157471
Aureus_F, R	Staphylococcus aureus strain NRS153	CP026067.1	145	2453515	2453371
Aureus_F, R	Staphylococcus aureus strain NRS484	CP026066.1	145	748175	748031
Aureus_F, R	Staphylococcus aureus strain MRSA107	CP018629.1	145	854010	853866
Aureus_F, R	Staphylococcus aureus strain 1971.C01	CP016858.2	145	278276	278132
Aureus_F, R	Staphylococcus aureus strain 5118.N	CP016855.2	145	1070436	1070292
Aureus_F, R	Staphylococcus aureus strain FDAARGOS_5	CP007539.3	145	1761153	1761009
Aureus_F, R	Staphylococcus aureus strain NRS137	CP026080.1	145	2094851	2094707
Aureus_F, R	Staphylococcus aureus strain NRS120	CP026072.1	145	1749000	1748856
Aureus_F, R	Staphylococcus aureus strain NRS143	CP026071.1	145	1356992	1356848
Aureus_F, R	Staphylococcus aureus strain NRS133	CP026070.1	145	1998974	1998830
Aureus_F, R	Staphylococcus aureus strain 2148.N	CP016856.2	145	780499	780355
Aureus_F, R	Staphylococcus aureus strain USA300_2014.C02	CP012120.2	145	1137897	1137753
Aureus_F, R	Staphylococcus aureus strain 2148.C01	CP017094.2	145	1061596	1061452
Aureus_F, R	Staphylococcus aureus strain 1969.N	CP016861.2	145	1766999	1766855
Aureus_F, R	Staphylococcus aureus strain 3020.C01	CP025495.1	145	1061595	1061451
Aureus_F, R	Staphylococcus aureus strain 1625.C01	CP016863.2	145	1061595	1061451
Aureus_F, R	Staphylococcus aureus O46	CP025395.1	145	2644389	2644245
Aureus_F, R	Staphylococcus aureus strain EDCC5458	CP022290.1	145	268686	268542
Aureus_F, R	Staphylococcus aureus O11	CP024649.1	145	253702	253558
Aureus_F, R	Staphylococcus aureus strain GN3	AP017891.1	145	283448	283304
Aureus_F, R	Staphylococcus aureus strain GN1	AP018349.1	145	256677	256533
Aureus_F, R	Staphylococcus aureus strain CFSAN007847	CP017684.1	145	254654	254510
Aureus_F, R	Staphylococcus aureus strain CFSAN007883	CP017679.1	145	253067	252923
Aureus_F, R	Staphylococcus aureus strain HZW450	CP020741.1	145	246139	245995
Aureus_F, R	Staphylococcus aureus strain NMR08	CP023560.1	145	308830	308686
Aureus_F, R	Staphylococcus aureus strain FDAARGOS_412	CP023500.1	145	2921408	2921264
Aureus_F, R	Staphylococcus aureus strain Newman_D2C	CP023391.1	145	1312	1168
Aureus_F, R	Staphylococcus aureus subsp. aureus strain NYU_Newman	CP023390.1	145	255876	255732
Aureus_F, R	Staphylococcus aureus strain JP080	AP017922.1	145	255876	255732
Aureus_F, R	Staphylococcus aureus strain JE2	CP020619.1	145	266088	265944
Aureus_F, R	Staphylococcus aureus strain JH4899	AP014921.1	145	310714	310570
Aureus_F, R	Staphylococcus aureus subsp. aureus strain ISU926	CP017091.1	145	277685	277541
Aureus_F, R	Staphylococcus aureus strain Seattle 1945 isolate G478	CP021907.1	145	304474	304330
Aureus_F, R	Staphylococcus aureus strain Seattle 1945 isolate G477	CP021905.1	145	253860	253716
Aureus_F, R	Staphylococcus aureus strain FORC_039	CP015817.1	145	253860	253716
Aureus_F, R	Staphylococcus aureus strain GD5	CP019592.1	145	281821	281677
Aureus_F, R	Staphylococcus aureus strain C2406	CP019590.1	145	314623	314479
Aureus_F, R	Staphylococcus aureus strain 08S00974	CP020019.1	145	311171	311027
Aureus_F, R	Staphylococcus aureus strain USA300-SUR24	CP014444.1	145	305121	304977
Aureus_F, R	Staphylococcus aureus strain USA300-SUR23	CP014441.1	145	310328	310184
Aureus_F, R	Staphylococcus aureus strain USA300-SUR22	CP014438.1	145	310326	310182
Aureus_F, R	Staphylococcus aureus strain USA300-SUR21	CP014435.1	145	310326	310182
Aureus_F, R	Staphylococcus aureus strain USA300-SUR20	CP014432.1	145	310324	310180
Aureus_F, R	Staphylococcus aureus strain USA300-SUR19	CP014429.1	145	310326	310182
Aureus_F, R	Staphylococcus aureus strain USA300-SUR18	CP014426.1	145	310324	310180
Aureus_F, R	Staphylococcus aureus strain USA300-SUR17	CP014423.1	145	310324	310180
Aureus_F, R	Staphylococcus aureus strain USA300-SUR16	CP014420.1	145	310324	310180
Aureus_F, R	Staphylococcus aureus strain USA300-SUR15	CP014415.1	145	310324	310180
Aureus_F, R	Staphylococcus aureus strain USA300-SUR14	CP014412.1	145	310328	310184
Aureus_F, R	Staphylococcus aureus strain USA300-SUR13	CP014409.1	145	310324	310180
Aureus_F, R	Staphylococcus aureus strain USA300-SUR12	CP014407.1	145	310324	310180
Aureus_F, R	Staphylococcus aureus strain USA300-SUR11	CP014402.1	145	310328	310184
Aureus_F, R	Staphylococcus aureus strain USA300-SUR10	CP014397.1	145	310243	310099
Aureus_F, R	Staphylococcus aureus strain USA300-SUR9	CP014392.1	145	310243	310099
Aureus_F, R	Staphylococcus aureus strain USA300-SUR8	CP014387.1	145	310243	310099
Aureus_F, R	Staphylococcus aureus strain USA300-SUR7	CP014384.1	145	310243	310099
Aureus_F, R	Staphylococcus aureus strain USA300-SUR6	CP014381.1	145	310283	310139
Aureus_F, R	Staphylococcus aureus strain USA300-SUR4	CP014371.1	145	310324	310180
Aureus_F, R	Staphylococcus aureus strain USA300-SUR3	CP014368.1	145	310243	310099
Aureus_F, R	Staphylococcus aureus strain USA300-SUR2	CP014365.1	145	310324	310180
Aureus_F, R	Staphylococcus aureus strain USA300-SUR1	CP014362.1	145	310204	310060
Aureus_F, R	Staphylococcus aureus strain USA300-SUR5	CP014376.1	145	310204	310060
Aureus_F, R	Staphylococcus aureus strain SJTUF_J27	CP019117.1	145	310243	310099
Aureus_F, R	Staphylococcus aureus strain GS426	CP084878.1	145	268716	268572
Aureus_F, R	Staphylococcus aureus strain 280	CP077917.1	145	300194	300050
Aureus_F, R	Staphylococcus aureus strain 281	CP077916.1	145	1470622	1470478
Aureus_F, R	Staphylococcus aureus strain AC4	CP077860.1	145	1324721	1324577
Aureus_F, R	Staphylococcus aureus strain N4	CP077854.1	145	1973346	1973202
Aureus_F, R	Staphylococcus aureus strain N6	CP077852.1	145	1106113	1105969
Aureus_F, R	Staphylococcus aureus strain 276	CP077921.1	145	1122526	1122382
Aureus_F, R	Staphylococcus aureus strain 277	CP077920.1	145	1679941	1679797
Aureus_F, R	Staphylococcus aureus strain 278 plasmid unnamed	CP077919.1	145	922442	922298
Aureus_F, R	Staphylococcus aureus strain 282	CP077915.1	145	1604483	1604339
Aureus_F, R	Staphylococcus aureus strain AC5	CP077859.1	145	1604102	1603958
Aureus_F, R	Staphylococcus aureus strain AC6	CP077858.1	145	1631864	1631720
Aureus_F, R	Staphylococcus aureus strain L4	CP077857.1	145	1649209	1649065
Aureus_F, R	Staphylococcus aureus strain L5	CP077856.1	145	1648743	1648599
Aureus_F, R	Staphylococcus aureus strain L6	CP077855.1	145	1636696	1636552
Aureus_F, R	Staphylococcus aureus strain N5	CP077853.1	145	2161227	2161083
Aureus_F, R	Staphylococcus aureus isolate HL20835	CP080566.1	145	1649721	1649577
Aureus_F, R	Staphylococcus aureus strain HL18888	CP080548.1	145	259199	259055
Aureus_F, R	Staphylococcus aureus strain HL16278	CP080564.1	145	287137	286993
Aureus_F, R	Staphylococcus aureus strain HL18807	CP080552.1	145	272161	272017
Aureus_F, R	Staphylococcus aureus strain HL21008	CP080562.1	145	303726	303582
Aureus_F, R	Staphylococcus aureus strain HL17064	CP080560.1	145	303718	303574
Aureus_F, R	Staphylococcus aureus strain HL18883	CP080550.1	145	303780	303636
Aureus_F, R	Staphylococcus aureus strain WHC09	CP077755.1	145	303717	303573
Aureus_F, R	Staphylococcus aureus strain WHC07	CP077757.1	145	1662629	1662485
Aureus_F, R	Staphylococcus aureus strain Colony583	CP075509.1	145	1672706	1672562
Aureus_F, R	Staphylococcus aureus strain Colony106 isolate Colony106	CP075515.1	145	314623	314479
Aureus_F, R	Staphylococcus aureus strain Colony579	CP075510.1	145	314623	314479
Aureus_F, R	Staphylococcus aureus strain Colony584	CP075508.1	145	314623	314479
Aureus_F, R	Staphylococcus aureus strain Colony103	CP075511.1	145	314623	314479
Aureus_F, R	Staphylococcus aureus strain Colony88	CP075512.1	145	314623	314479
Aureus_F, R	Staphylococcus aureus strain Colony170	CP075513.1	145	314623	314479
Aureus_F, R	Staphylococcus aureus strain SR130	CP047924.1	145	314623	314479
Aureus_F, R	Staphylococcus aureus strain SR231	CP047922.1	145	1753760	1753616
Aureus_F, R	Staphylococcus aureus strain iso140	CP071942.1	145	1828307	1828163
Aureus_F, R	Staphylococcus aureus strain PS/BAC/169/17/W	CP071100.1	145	1894637	1894493
Aureus_F, R	Staphylococcus aureus strain CI/BAC/25/13/W	CP071102.1	145	249933	249789
Aureus_F, R	Staphylococcus aureus strain SA14+	CP073012.1	145	1715189	1715045
Aureus_F, R	Staphylococcus aureus strain KZN	CP060278.1	145	1266880	1266736
Aureus_F, R	Staphylococcus aureus strain MEI001	CP046476.1	145	675514	675370
Aureus_F, R	Staphylococcus aureus strain WBG8381	CP071046.1	145	264886	264742
Aureus_F, R	Staphylococcus aureus strain WBG8366	CP070983.1	145	278215	278071
Aureus_F, R	Staphylococcus aureus strain WBG8287	CP070986.1	145	268741	268597
Aureus_F, R	Staphylococcus aureus strain 30366_IOW744N4	CP069351.1	145	308211	308067
Aureus_F, R	Staphylococcus aureus strain ncr_155_F133	CP066488.1	145	244698	244554
Aureus_F, R	Staphylococcus aureus strain CC1153-MRSA	CP065857.1	145	422579	422435
Aureus_F, R	Staphylococcus aureus strain GDY8P96A	CP065515.1	145	425330	425186
Aureus_F, R	Staphylococcus aureus strain 834	AP024170.1	145	261789	261645
Aureus_F, R	Staphylococcus aureus strain JW_comp_novo	CP065354.1	145	297450	297306
Aureus_F, R	Staphylococcus aureus strain JW31330_O1_dhc	CP065355.1	145	334947	334803
Aureus_F, R	Staphylococcus aureus strain DG36	CP065199.1	145	309094	308950
Aureus_F, R	Staphylococcus aureus strain MSSA01	CP061349.1	145	244758	244614
Aureus_F, R	Staphylococcus aureus strain MRSA - AMRF 3	CP062471.1	145	244677	244533
Aureus_F, R	Staphylococcus aureus strain WMC_NY	CP063990.1	145	302411	302267
Aureus_F, R	Staphylococcus aureus strain KHS103	CP063801.1	145	246293	246149
Aureus_F, R	Staphylococcus aureus strain K25C	CP063686.1	145	1950487	1950343
Aureus_F, R	Staphylococcus aureus strain MRSA - AMRF 4	CP062469.1	145	833258	833114
Aureus_F, R	Staphylococcus aureus strain MRSA - AMRF 5	CP062467.1	145	1944884	1944740
Aureus_F, R	Staphylococcus aureus strain MRSA - AMRF 6	CP062465.1	145	1944884	1944740
Aureus_F, R	Staphylococcus aureus strain ER05322.3	CP052025.1	145	2797270	2797126
Aureus_F, R	Staphylococcus aureus strain ER05682.3	CP052022.1	145	640504	640360
Aureus_F, R	Staphylococcus aureus strain ER05686.3	CP052018.1	145	2742320	2742176
Aureus_F, R	Staphylococcus aureus strain ER05797.3	CP052015.1	145	284234	284090
Aureus_F, R	Staphylococcus aureus strain ER06690.3	CP052008.1	145	323191	323047
Aureus_F, R	Staphylococcus aureus strain ER06977.3	CP052006.1	145	323230	323086
Aureus_F, R	Staphylococcus aureus strain ER07131.3	CP052004.1	145	321738	321594
Aureus_F, R	Staphylococcus aureus strain ER07191.3	CP052001.1	145	289218	289074
Aureus_F, R	Staphylococcus aureus strain ER07791.3	CP051999.1	145	307460	307316
Aureus_F, R	Staphylococcus aureus strain ER08327.3	CP051996.1	145	323230	323086
Aureus_F, R	Staphylococcus aureus strain ER09113.3	CP051989.1	145	323191	323047
Aureus_F, R	Staphylococcus aureus strain ER09158.3	CP051988.1	145	322120	321976
Aureus_F, R	Staphylococcus aureus strain ER09164.3	CP051984.1	145	321739	321595
Aureus_F, R	Staphylococcus aureus strain ER09228.3	CP051983.1	145	322883	322739
Aureus_F, R	Staphylococcus aureus strain ER09275.3	CP051981.1	145	279674	279530
Aureus_F, R	Staphylococcus aureus strain ER09515.3	CP051971.1	145	307397	307253
Aureus_F, R	Staphylococcus aureus strain ER09654.3	CP051965.1	145	281821	281677
Aureus_F, R	Staphylococcus aureus strain ER09690.3	CP051963.1	145	322064	321920
Aureus_F, R	Staphylococcus aureus strain ER09706.3	CP051961.1	145	316159	316015
Aureus_F, R	Staphylococcus aureus strain ER09772.3	CP052029.1	145	322402	322258
Aureus_F, R	Staphylococcus aureus strain ER09911.3	CP051954.1	145	307486	307342
Aureus_F, R	Staphylococcus aureus strain ER09971.3	CP051949.1	145	322509	322365
Aureus_F, R	Staphylococcus aureus strain ER10115.3	CP051945.1	145	322821	322677
Aureus_F, R	Staphylococcus aureus strain ER10193.3	CP051942.1	145	322807	322663
Aureus_F, R	Staphylococcus aureus strain ER10312.3	CP052748.1	145	284225	284081
Aureus_F, R	Staphylococcus aureus strain ER10440.3	CP051935.1	145	415348	415204
Aureus_F, R	Staphylococcus aureus strain ER10610.3	CP051934.1	145	323235	323091
Aureus_F, R	Staphylococcus aureus strain ER10638.3	CP051932.1	145	2231186	2231042
Aureus_F, R	Staphylococcus aureus strain ER10678.3	CP051927.1	145	302158	302014
Aureus_F, R	Staphylococcus aureus strain ER10738.3	CP051922.1	145	284368	284224
Aureus_F, R	Staphylococcus aureus strain ER10741.3	CP051921.1	145	302116	301972
Aureus_F, R	Staphylococcus aureus strain ER10920.3	CP051917.1	145	277074	276930
Aureus_F, R	Staphylococcus aureus strain ER11063.3	CP051914.1	145	322502	322358
Aureus_F, R	Staphylococcus aureus strain ER11327.3	CP051909.1	145	307501	307357
Aureus_F, R	Staphylococcus aureus strain ER11501.3	CP051903.1	145	307457	307313
Aureus_F, R	Staphylococcus aureus strain ER11761.3	CP051898.1	145	324385	324241
Aureus_F, R	Staphylococcus aureus strain ER11789.3	CP051895.1	145	305244	305100
Aureus_F, R	Staphylococcus aureus strain PS00099.3	CP051893.1	145	323006	322862
Aureus_F, R	Staphylococcus aureus strain pt170	CP052746.1	145	323006	322862
Aureus_F, R	Staphylococcus aureus strain pt185	CP050007.1	145	284148	284004
Aureus_F, R	Staphylococcus aureus strain pt214	CP049994.1	145	323191	323047
Aureus_F, R	Staphylococcus aureus strain pt172	CP049581.1	145	255588	255444
Aureus_F, R	Staphylococcus aureus strain pt173	CP049580.1	145	283024	282880
Aureus_F, R	Staphylococcus aureus strain pt175	CP049573.1	145	284196	284052
Aureus_F, R	Staphylococcus aureus strain pt177	CP049570.1	145	306601	306457
Aureus_F, R	Staphylococcus aureus strain pt183	CP049561.1	145	307314	307170
Aureus_F, R	Staphylococcus aureus strain pt192	CP049551.1	145	299119	298975
Aureus_F, R	Staphylococcus aureus strain pt193	CP049550.1	145	322122	321978
Aureus_F, R	Staphylococcus aureus strain pt196	CP049544.1	145	582098	581954
Aureus_F, R	Staphylococcus aureus strain pt202	CP049542.1	145	284198	284054
Aureus_F, R	Staphylococcus aureus strain pt203	CP049540.1	145	284026	283882
Aureus_F, R	Staphylococcus aureus strain pt204	CP049535.1	145	323230	323086
Aureus_F, R	Staphylococcus aureus strain pt207	CP049529.1	145	279632	279488
Aureus_F, R	Staphylococcus aureus strain pt209	CP049526.1	145	324043	323899
Aureus_F, R	Staphylococcus aureus strain pt210	CP049525.1	145	323227	323083
Aureus_F, R	Staphylococcus aureus strain pt211	CP049524.1	145	323229	323085
Aureus_F, R	Staphylococcus aureus strain pt212	CP049522.1	145	307448	307304
Aureus_F, R	Staphylococcus aureus strain pt213	CP049518.1	145	281857	281713
Aureus_F, R	Staphylococcus aureus strain pt215	CP049515.1	145	295157	295013
Aureus_F, R	Staphylococcus aureus strain pt219	CP049504.1	145	323191	323047
Aureus_F, R	Staphylococcus aureus strain pt221	CP049501.1	145	323191	323047
Aureus_F, R	Staphylococcus aureus strain pt222	CP049499.1	145	284066	283922
Aureus_F, R	Staphylococcus aureus strain pt224	CP049494.1	145	323230	323086
Aureus_F, R	Staphylococcus aureus strain pt226	CP049490.1	145	323230	323086
Aureus_F, R	Staphylococcus aureus strain pt227	CP049488.1	145	323184	323040
Aureus_F, R	Staphylococcus aureus strain pt228	CP049486.1	145	323276	323132
Aureus_F, R	Staphylococcus aureus strain pt230	CP049482.1	145	307366	307222
Aureus_F, R	Staphylococcus aureus strain pt231	CP049480.1	145	302048	301904
Aureus_F, R	Staphylococcus aureus strain pt233	CP049478.1	145	302071	301927
Aureus_F, R	Staphylococcus aureus strain pt235	CP049474.1	145	307463	307319
Aureus_F, R	Staphylococcus aureus strain pt236	CP049472.1	145	302048	301904
Aureus_F, R	Staphylococcus aureus strain pt239	CP049467.1	145	307500	307356
Aureus_F, R	Staphylococcus aureus strain pt244	CP049460.1	145	307457	307313
Aureus_F, R	Staphylococcus aureus strain pt242	CP049461.1	145	323191	323047
Aureus_F, R	Staphylococcus aureus strain pt245	CP049458.1	145	307500	307356
Aureus_F, R	Staphylococcus aureus strain pt246	CP049454.1	145	284138	283994
Aureus_F, R	Staphylococcus aureus strain pt247	CP049453.1	145	321699	321555
Aureus_F, R	Staphylococcus aureus strain pt249	CP049448.1	145	284236	284092
Aureus_F, R	Staphylococcus aureus strain pt255	CP049435.1	145	313800	313656
Aureus_F, R	Staphylococcus aureus strain pt259	CP049429.1	145	300398	300254
Aureus_F, R	Staphylococcus aureus strain pt261	CP049425.1	145	323213	323069
Aureus_F, R	Staphylococcus aureus strain pt262	CP049423.1	145	307450	307306
Aureus_F, R	Staphylococcus aureus strain pt268	CP049417.1	145	281923	281779
Aureus_F, R	Staphylococcus aureus strain pt271	CP049413.1	145	302121	301977
Aureus_F, R	Staphylococcus aureus strain pt273	CP049409.1	145	276985	276841
Aureus_F, R	Staphylococcus aureus strain pt279	CP049400.1	145	322846	322702
Aureus_F, R	Staphylococcus aureus strain pt280	CP049399.1	145	323191	323047
Aureus_F, R	Staphylococcus aureus strain pt285	CP049394.1	145	281773	281629
Aureus_F, R	Staphylococcus aureus strain pt286	CP049390.1	145	319823	319679
Aureus_F, R	Staphylococcus aureus strain pt288	CP049388.1	145	307487	307343
Aureus_F, R	Staphylococcus aureus strain pt298	CP049376.1	145	322441	322297
Aureus_F, R	Staphylococcus aureus strain pt300	CP049371.1	145	277037	276893
Aureus_F, R	Staphylococcus aureus strain pt301	CP049369.1	145	322106	321962
Aureus_F, R	Staphylococcus aureus strain NGA71	CP051484.1	145	310709	310565
Aureus_F, R	Staphylococcus aureus strain NGA104a	CP051482.1	145	306632	306488
Aureus_F, R	Staphylococcus aureus strain NGA84b	CP051165.1	145	306625	306481
Aureus_F, R	Staphylococcus aureus strain NGA76	CP051479.1	145	283396	283252
Aureus_F, R	Staphylococcus aureus strain NGA102	CP051191.1	145	309823	309679
Aureus_F, R	Staphylococcus aureus strain R27	CP060624.1	145	238434	238290
Aureus_F, R	Staphylococcus aureus strain R31	CP060622.1	145	256582	256438
Aureus_F, R	Staphylococcus aureus strain R41	CP060618.1	145	295439	295295
Aureus_F, R	Staphylococcus aureus strain R34	CP060621.1	145	855968	855824
Aureus_F, R	Staphylococcus aureus strain K329	CP060605.1	145	2526309	2526165
Aureus_F, R	Staphylococcus aureus strain K152	CP060602.1	145	2611198	2611054
Aureus_F, R	Staphylococcus aureus strain K099	CP060599.1	145	873626	873482
Aureus_F, R	Staphylococcus aureus strain K112	CP060604.1	145	308898	308754
Aureus_F, R	Staphylococcus aureus strain K104	CP060598.1	145	308884	308740
Aureus_F, R	Staphylococcus aureus strain K150	CP060603.1	145	308882	308738
Aureus_F, R	Staphylococcus aureus strain pt198	CP054269.1	145	308936	308792
Aureus_F, R	Staphylococcus aureus strain NGA66a	CP051483.1	145	308880	308736
Aureus_F, R	Staphylococcus aureus strain R28	CP060623.1	145	308935	308791
Aureus_F, R	Staphylococcus aureus strain R39	CP060620.1	145	852486	852342
Aureus_F, R	Staphylococcus aureus strain R24	CP060626.1	145	1243884	1243740
Aureus_F, R	Staphylococcus aureus strain R26	CP060625.1	145	1836428	1836284
Aureus_F, R	Staphylococcus aureus strain R40	CP060619.1	145	212530	212386
Aureus_F, R	Staphylococcus aureus strain 07-059	CP045439.1	145	1834996	1834852
Aureus_F, R	Staphylococcus aureus strain 111250134	CP045442.1	145	200271	200127
Aureus_F, R	Staphylococcus aureus strain 950122	CP045441.1	145	263719	263575
Aureus_F, R	Staphylococcus aureus strain 08-028	CP045435.1	145	289060	288916
Aureus_F, R	Staphylococcus aureus strain 515798	CP045474.1	145	287335	287191
Aureus_F, R	Staphylococcus aureus isolate HU-14	LR822061.1	145	287275	287131
Aureus_F, R	Staphylococcus aureus isolate P3.1	LR822060.1	145	289083	288939
Aureus_F, R	Staphylococcus aureus strain MJ015	CP038183.1	145	308585	308441
Aureus_F, R	Staphylococcus aureus strain 14505	CP053640.1	145	1863352	1863208
Aureus_F, R	Staphylococcus aureus strain 14507	CP053356.1	145	1862017	1861873
Aureus_F, R	Staphylococcus aureus strain 14640	CP053636.1	145	256254	256110
Aureus_F, R	Staphylococcus aureus strain 14638	CP053634.1	145	1806510	1806366
Aureus_F, R	Staphylococcus aureus strain SA01	CP053075.1	145	1986649	1986505
Aureus_F, R	Staphylococcus aureus strain PMB196-1	CP050691.1	145	1766802	1766658
Aureus_F, R	Staphylococcus aureus strain PMB179-1	CP050690.1	145	1766797	1766653
Aureus_F, R	Staphylococcus aureus strain SA1428	CP048431.1	145	270917	270773
Aureus_F, R	Staphylococcus aureus strain SR153	CP048643.1	145	856321	856177
Aureus_F, R	Staphylococcus aureus strain UP_1442	CP047802.1	145	940152	940008
Aureus_F, R	Staphylococcus aureus strain UP_620	CP047843.1	145	1721102	1720958
Aureus_F, R	Staphylococcus aureus strain UP_1484	CP047815.1	145	76401	76257
Aureus_F, R	Staphylococcus aureus strain 6538P	CP041746.1	145	2793541	2793397
Aureus_F, R	Staphylococcus aureus strain UP_1106	CP047863.1	145	245639	245495
Aureus_F, R	Staphylococcus aureus strain UP_1322	CP047861.1	145	246438	246294
Aureus_F, R	Staphylococcus aureus strain UP_1525	CP047854.1	145	2091442	2091298
Aureus_F, R	Staphylococcus aureus strain UP_1405	CP047859.1	145	1757974	1757830
Aureus_F, R	Staphylococcus aureus strain UP_296	CP047800.1	145	1799040	1798896
Aureus_F, R	Staphylococcus aureus strain UP_844	CP047865.1	145	1805829	1805685
Aureus_F, R	Staphylococcus aureus strain UP_774	CP047804.1	145	1802907	1802763
Aureus_F, R	Staphylococcus aureus strain UP_419	CP047867.1	145	1809747	1809603
Aureus_F, R	Staphylococcus aureus strain UP_1435	CP047856.1	145	1808820	1808676
Aureus_F, R	Staphylococcus aureus strain UP_644	CP047841.1	145	1760870	1760726
Aureus_F, R	Staphylococcus aureus strain UP_522	CP047847.1	145	1763807	1763663
Aureus_F, R	Staphylococcus aureus strain UP_1150	CP047786.1	145	1807848	1807704
Aureus_F, R	Staphylococcus aureus strain UP_1239	CP047826.1	145	1733695	1733551
Aureus_F, R	Staphylococcus aureus strain UP_1539	CP047780.1	145	1776773	1776629
Aureus_F, R	Staphylococcus aureus strain UP_1278	CP047822.1	145	1751466	1751322
Aureus_F, R	Staphylococcus aureus strain UP_1612	CP047807.1	145	1738901	1738757
Aureus_F, R	Staphylococcus aureus strain UP_1433	CP047817.1	145	1276292	1276148
Aureus_F, R	Staphylococcus aureus strain UP_1632	CP047777.1	145	1797477	1797333
Aureus_F, R	Staphylococcus aureus strain P1D5C2	CP034008.1	145	1687408	1687264
Aureus_F, R	Staphylococcus aureus strain P1D1C1	CP034014.1	145	1730847	1730703
Aureus_F, R	Staphylococcus aureus strain P1D5C1	CP034011.1	145	1795601	1795457
Aureus_F, R	Staphylococcus aureus strain P1D7C1	CP034005.1	145	302709	302565
Aureus_F, R	Staphylococcus aureus strain P1D8C1	CP034002.1	145	302709	302565
Aureus_F, R	Staphylococcus aureus strain P1D8C2	CP033999.1	145	302709	302565
Aureus_F, R	Staphylococcus aureus strain P1D9C1	CP033996.1	145	302709	302565
Aureus_F, R	Staphylococcus aureus strain P1D12C1	CP034259.1	145	302709	302565
Aureus_F, R	Staphylococcus aureus strain P1D14C1	CP033990.1	145	302709	302565
Aureus_F, R	Staphylococcus aureus strain P2D1C1	CP033987.1	145	302709	302565
Aureus_F, R	Staphylococcus aureus strain P2D8C1	CP033982.1	145	302709	302565
Aureus_F, R	Staphylococcus aureus strain P2D15C1	CP033977.1	145	302709	302565
Aureus_F, R	Staphylococcus aureus strain NCCP 16830	CP043843.1	145	332217	332073
Aureus_F, R	Staphylococcus aureus strain CFSAN007894	CP045866.1	145	332217	332073
Aureus_F, R	Staphylococcus aureus strain Zhenghai	CP033117.1	145	332217	332073
Aureus_F, R	Staphylococcus aureus strain ER03544.3	CP030630.1	145	2601032	2600888
Aureus_F, R	Staphylococcus aureus strain ER03556.3	CP030647.1	145	2262131	2261987
Aureus_F, R	Staphylococcus aureus strain ER04324.3	CP030650.1	145	255344	255200
Aureus_F, R	Staphylococcus aureus strain ER02878.3	CP030713.1	145	324004	323860
Aureus_F, R	Staphylococcus aureus strain ER04314.3	CP030590.1	145	323618	323474
Aureus_F, R	Staphylococcus aureus strain ER03763.3	CP030704.1	145	324388	324244
Aureus_F, R	Staphylococcus aureus strain ER02989.3	CP030592.1	145	324422	324278
Aureus_F, R	Staphylococcus aureus strain ER02693.3	CP030605.1	145	302038	301894
Aureus_F, R	Staphylococcus aureus strain ER01454.3	CP030665.1	145	324004	323860
Aureus_F, R	Staphylococcus aureus strain ER04085.3	CP030635.1	145	323235	323091
Aureus_F, R	Staphylococcus aureus strain ER04165.3	CP030638.1	145	284198	284054
Aureus_F, R	Staphylococcus aureus strain ER05857.3	CP030683.1	145	322110	321966
Aureus_F, R	Staphylococcus aureus strain ER04407.3	CP030684.1	145	324004	323860
Aureus_F, R	Staphylococcus aureus strain ER02919.3	CP030688.1	145	324004	323860
Aureus_F, R	Staphylococcus aureus strain ER04021.4	CP030608.1	145	307459	307315
Aureus_F, R	Staphylococcus aureus strain ER03930.3	CP030611.1	145	324004	323860
Aureus_F, R	Staphylococcus aureus strain ER03737.3	CP030641.1	145	307489	307345
Aureus_F, R	Staphylococcus aureus strain ER04440.3	CP030617.1	145	324004	323860
Aureus_F, R	Staphylococcus aureus strain ER00951.3	CP030670.1	145	324388	324244
Aureus_F, R	Staphylococcus aureus strain ER01422.3	CP030692.1	145	302042	301898
Aureus_F, R	Staphylococcus aureus strain ER01823.3	CP030626.1	145	324004	323860
Aureus_F, R	Staphylococcus aureus strain ER03588.3	CP030595.1	145	337542	337398
Aureus_F, R	Staphylococcus aureus strain ER00658.3	CP030601.1	145	307461	307317
Aureus_F, R	Staphylococcus aureus strain ER04181.3	CP030547.1	145	307461	307317
Aureus_F, R	Staphylococcus aureus strain ER03910.3	CP030575.1	145	307530	307386
Aureus_F, R	Staphylococcus aureus strain ER04397.3	CP030580.1	145	323620	323476
Aureus_F, R	Staphylococcus aureus strain ER00484.3	CP030604.1	145	307314	307170
Aureus_F, R	Staphylococcus aureus strain ER01989.3	CP030564.1	145	284256	284112
Aureus_F, R	Staphylococcus aureus strain ER01073.3	CP030585.1	145	324004	323860
Aureus_F, R	Staphylococcus aureus strain ER01334.3	CP030699.1	145	307459	307315
Aureus_F, R	Staphylococcus aureus strain ER01174.3	CP030712.1	145	322891	322747
Aureus_F, R	Staphylococcus aureus strain ER02612.3	CP030499.1	145	281947	281803
Aureus_F, R	Staphylococcus aureus strain ER03481.3	CP030552.1	145	324525	324381
Aureus_F, R	Staphylococcus aureus strain ER04332.3	CP030518.1	145	307461	307317
Aureus_F, R	Staphylococcus aureus strain ER01564.3	CP030520.1	145	307446	307302
Aureus_F, R	Staphylococcus aureus strain PS00003.3	CP030553.1	145	307345	307201
Aureus_F, R	Staphylococcus aureus strain ER04242.3	CP030568.1	145	284185	284041
Aureus_F, R	Staphylococcus aureus strain ER01892.3	CP030570.1	145	284195	284051
Aureus_F, R	Staphylococcus aureus strain ER00749.3	CP030534.1	145	324002	323858
Aureus_F, R	Staphylococcus aureus strain PS00004.3	CP030572.1	145	322852	322708
Aureus_F, R	Staphylococcus aureus strain ER02094.3	CP030537.1	145	306628	306484
Aureus_F, R	Staphylococcus aureus strain ER01935.3	CP030540.1	145	284197	284053
Aureus_F, R	Staphylococcus aureus strain ER04164.3	CP030542.1	145	324004	323860
Aureus_F, R	Staphylococcus aureus strain ER04166.3	CP030545.1	145	322469	322325
Aureus_F, R	Staphylococcus aureus strain ER01776.3	CP030529.1	145	307464	307320
Aureus_F, R	Staphylococcus aureus strain ER03762.3	CP030501.1	145	331188	331044
Aureus_F, R	Staphylococcus aureus strain ER04402.3	CP030505.1	145	281945	281801
Aureus_F, R	Staphylococcus aureus strain ER04225.3	CP030451.1	145	327007	326863
Aureus_F, R	Staphylococcus aureus strain ER02746.3	CP030439.1	145	324004	323860
Aureus_F, R	Staphylococcus aureus strain ER03717.3	CP030506.1	145	301413	301269
Aureus_F, R	Staphylococcus aureus strain ER00707.3	CP030510.1	145	307515	307371
Aureus_F, R	Staphylococcus aureus strain ER00767.3	CP030474.1	145	279790	279646
Aureus_F, R	Staphylococcus aureus strain ER04261.3	CP030464.1	145	324004	323860
Aureus_F, R	Staphylococcus aureus strain ER01009.3	CP030489.1	145	310868	310724
Aureus_F, R	Staphylococcus aureus strain ER02837.3	CP030490.1	145	307328	307184
Aureus_F, R	Staphylococcus aureus strain ER04385.3	CP030441.1	145	331229	331085
Aureus_F, R	Staphylococcus aureus strain ER01518.3	CP030496.1	145	284236	284092
Aureus_F, R	Staphylococcus aureus strain PS00001.3	CP030452.1	145	324003	323859
Aureus_F, R	Staphylococcus aureus strain ER03444.3	CP030475.1	145	307449	307305
Aureus_F, R	Staphylococcus aureus strain ER04235.3	CP030465.1	145	318623	318479
Aureus_F, R	Staphylococcus aureus strain ER03759.3	CP030467.1	145	323998	323854
Aureus_F, R	Staphylococcus aureus strain ER02243.3	CP030479.1	145	280802	280658
Aureus_F, R	Staphylococcus aureus strain ER04119.3	CP030455.1	145	322891	322747
Aureus_F, R	Staphylococcus aureus strain ER04246.3	CP030481.1	145	323620	323476
Aureus_F, R	Staphylococcus aureus strain ER00695.3	CP030462.1	145	295961	295817
Aureus_F, R	Staphylococcus aureus strain ER02836.3	CP030432.1	145	323233	323089
Aureus_F, R	Staphylococcus aureus strain ER01121.3	CP030471.1	145	283078	282934
Aureus_F, R	Staphylococcus aureus strain ER04020.4	CP030447.1	145	306667	306523
Aureus_F, R	Staphylococcus aureus strain ER00610.3	CP030434.1	145	311585	311441
Aureus_F, R	Staphylococcus aureus strain ER04115.3	CP030419.1	145	304238	304094
Aureus_F, R	Staphylococcus aureus strain ER02972.3	CP030422.1	145	324004	323860
Aureus_F, R	Staphylococcus aureus strain ER00551.3	CP030424.1	145	323620	323476
Aureus_F, R	Staphylococcus aureus strain ER03760.3	CP030428.1	145	324002	323858
Aureus_F, R	Staphylococcus aureus strain ER01689.3	CP030390.1	145	307327	307183
Aureus_F, R	Staphylococcus aureus strain ER04142.3	CP030391.1	145	302120	301976
Aureus_F, R	Staphylococcus aureus strain ER02637.3	CP030399.1	145	324004	323860
Aureus_F, R	Staphylococcus aureus strain ER03321.3	CP030702.1	145	302121	301977
Aureus_F, R	Staphylococcus aureus strain ER02360.3	CP030393.1	145	307479	307335
Aureus_F, R	Staphylococcus aureus strain ER03761.3	CP030381.1	145	324002	323858
Aureus_F, R	Staphylococcus aureus strain ER01425.3	CP030395.1	145	326806	326662
Aureus_F, R	Staphylococcus aureus strain ER01062.3	CP030386.1	145	313841	313697
Aureus_F, R	Staphylococcus aureus strain ER02947.3	CP030412.1	145	324004	323860
Aureus_F, R	Staphylococcus aureus strain PS00002.3	CP030406.1	145	282463	282319
Aureus_F, R	Staphylococcus aureus strain ER01719.3	CP030396.1	145	323236	323092
Aureus_F, R	Staphylococcus aureus strain GHA10	CP043914.1	145	279541	279397
Aureus_F, R	Staphylococcus aureus strain GHA8	CP043916.1	145	324769	324625
Aureus_F, R	Staphylococcus aureus strain GHA1	CP043923.1	145	284196	284052
Aureus_F, R	Staphylococcus aureus strain GHA3	CP043921.1	145	247075	246931
Aureus_F, R	Staphylococcus aureus strain GHA7	CP043917.1	145	975109	974965
Aureus_F, R	Staphylococcus aureus strain GHA6	CP043918.1	145	308761	308617
Aureus_F, R	Staphylococcus aureus strain GHA4	CP043920.1	145	238359	238215
Aureus_F, R	Staphylococcus aureus strain GHA9	CP043915.1	145	324089	323945
Aureus_F, R	Staphylococcus aureus strain GHA13	CP043911.1	145	238372	238228
Aureus_F, R	Staphylococcus aureus strain GHA12	CP043912.1	145	283434	283290
Aureus_F, R	Staphylococcus aureus KUH180062	AP020320.1	145	324064	323920
Aureus_F, R	Staphylococcus aureus strain GHA2	CP043922.1	145	324069	323925
Aureus_F, R	Staphylococcus aureus strain GHA5	CP043919.1	145	246958	246814
Aureus_F, R	Staphylococcus aureus strain 16439	CP043300.1	145	2642422	2642278
Aureus_F, R	Staphylococcus aureus KUN1163	AP020324.1	145	860900	860756
Aureus_F, R	Staphylococcus aureus KUH180129	AP020322.1	145	1263970	1263826
Aureus_F, R	Staphylococcus aureus strain X22	CP042650.1	145	1847601	1847457
Aureus_F, R	Staphylococcus aureus strain 13	CP031265.1	145	1836321	1836177
Aureus_F, R	Staphylococcus aureus strain B3-17D	CP042157.1	145	1834595	1834451
Aureus_F, R	Staphylococcus aureus strain B1-4A	CP042048.1	145	263146	263002
Aureus_F, R	Staphylococcus aureus strain B2-15A	CP042043.1	145	262769	262625
Aureus_F, R	Staphylococcus aureus strain B8-13D	CP042107.1	145	1096501	1096357
Aureus_F, R	Staphylococcus aureus strain B4-59C	CP042153.1	145	928649	928505
Aureus_F, R	Staphylococcus aureus strain B2-7A	CP042046.1	145	510277	510133
Aureus_F, R	Staphylococcus aureus strain B3-4A	CP042008.1	145	843694	843550
Aureus_F, R	Staphylococcus aureus strain NP66	CP041037.1	145	338387	338243
Aureus_F, R	Staphylococcus aureus strain B9-22D	CP042081.1	145	1166016	1165872
Aureus_F, R	Staphylococcus aureus JRA307	AP019751.1	145	298243	298099
Aureus_F, R	Staphylococcus aureus strain aureus	CP029198.1	145	2550224	2550080
Aureus_F, R	Staphylococcus aureus strain D592	CP040665.1	145	410793	410649
Aureus_F, R	Staphylococcus aureus strain D592-HR	CP040623.1	145	319850	319706
Aureus_F, R	Staphylococcus aureus strain R50	CP039167.1	145	333867	333723
Aureus_F, R	Staphylococcus aureus strain Lr12	CP039162.1	145	306604	306460
Aureus_F, R	Staphylococcus aureus strain Lr6	CP039160.1	145	306604	306460
Aureus_F, R	Staphylococcus aureus strain Lr3	CP039992.1	145	227824	227680
Aureus_F, R	Staphylococcus aureus strain NRRL B-41012	CP039759.1	145	222817	222673
Aureus_F, R	Staphylococcus aureus strain 2030RH1	CP039848.1	145	227849	227705
Aureus_F, R	Staphylococcus aureus strain WCUH29	CP039156.1	145	276437	276293
Aureus_F, R	Staphylococcus aureus strain O217	CP038461.1	145	2502794	2502650
Aureus_F, R	Staphylococcus aureus strain BPH2819	LR130511.1	145	2429928	2429784
Aureus_F, R	Staphylococcus aureus strain BPH2760	LR130509.1	145	283657	283513
Aureus_F, R	Staphylococcus aureus strain USA 100 isolate 30-47	CP029474.1	145	253832	253688
Aureus_F, R	Staphylococcus aureus strain PMB 64-1	CP034486.1	145	255641	255497
Aureus_F, R	Staphylococcus aureus strain NCTC4163	LR134139.1	145	262753	262609
Aureus_F, R	Staphylococcus aureus strain NCTC4137	LR134091.1	145	990744	990600
Aureus_F, R	Staphylococcus aureus strain NCTC7121	LR134087.1	145	2403047	2402903
Aureus_F, R	Staphylococcus aureus strain ATCC BAA-39	CP033505.1	145	264948	264804
Aureus_F, R	Staphylococcus aureus strain ATCC BAA-39	CP033506.1	145	261551	261407
Aureus_F, R	Staphylococcus aureus strain PMB 81-4	CP034441.1	145	335428	335284
Aureus_F, R	Staphylococcus aureus TUM9463	AP019306.1	145	290793	290649
Aureus_F, R	Staphylococcus aureus TUM9458	AP019305.1	145	292359	292215
Aureus_F, R	Staphylococcus aureus JMUB3031	AP018923.1	145	1128722	1128578
Aureus_F, R	Staphylococcus aureus strain CFBR-105	CP031779.1	145	1872320	1872176
Aureus_F, R	Staphylococcus aureus strain VB9352	CP035670.1	145	1758894	1758750
Aureus_F, R	Staphylococcus aureus strain NF25	CP035415.1	145	286981	286837
Aureus_F, R	Staphylococcus aureus strain NX-T55	CP031839.1	145	307461	307317
Aureus_F, R	Staphylococcus aureus strain QD-CD9	CP031838.1	145	690066	689922
Aureus_F, R	Staphylococcus aureus strain 592	CP035791.1	145	303783	303639
Aureus_F, R	Staphylococcus aureus strain S57	CP030136.1	145	2492866	2492722
Aureus_F, R	Staphylococcus aureus strain 628	CP022905.1	145	2554134	2553990
Aureus_F, R	Staphylococcus aureus strain 135	CP022720.1	145	1761382	1761238
Aureus_F, R	Staphylococcus aureus strain 45	CP022718.1	145	2504222	2504078
Aureus_F, R	Staphylococcus aureus strain 191	CP022894.1	145	292349	292205
Aureus_F, R	Staphylococcus aureus strain 61	CP022893.1	145	246501	246357
Aureus_F, R	Staphylococcus aureus strain FORC_062	CP022582.1	145	246501	246357
Aureus_F, R	Staphylococcus aureus strain ch22	CP017807.1	145	292376	292232
Aureus_F, R	Staphylococcus aureus strain ch21	CP017804.1	145	292376	292232
Aureus_F, R	Staphylococcus aureus isolate 24117-WT	LT996891.1	145	303658	303514
Aureus_F, R	Staphylococcus aureus isolate 24117-SCV	LT996890.1	145	271493	271349
Aureus_F, R	Staphylococcus aureus isolate 24117-REV	LT996889.1	145	271493	271349
Aureus_F, R	Staphylococcus aureus strain 629	CP022904.1	145	1155337	1155193
Aureus_F, R	Staphylococcus aureus strain 187	CP022903.1	145	1155337	1155193
Aureus_F, R	Staphylococcus aureus strain AR_474	CP030326.1	145	1155337	1155193
Aureus_F, R	Staphylococcus aureus strain NCTC10344	LS483324.1	145	2560376	2560232
Aureus_F, R	Staphylococcus aureus strain NCTC3761	LS483314.1	145	2560376	2560232
Aureus_F, R	Staphylococcus aureus strain NCTC6136	LS483311.1	145	302109	301965
Aureus_F, R	Staphylococcus aureus strain NCTC9752	LS483310.1	145	335431	335287
Aureus_F, R	Staphylococcus aureus strain NCTC13137	LS483308.1	145	262799	262655
Aureus_F, R	Staphylococcus aureus strain AR_0220	CP029673.1	145	254830	254686
Aureus_F, R	Staphylococcus aureus strain AR_0228	CP029663.1	145	221172	221028
Aureus_F, R	Staphylococcus aureus strain AR_0468	CP029657.1	145	268242	268098
Aureus_F, R	Staphylococcus aureus strain CHU15-056	CP021171.1	145	309050	308906
Aureus_F, R	Staphylococcus aureus strain 121560027-1 genome	CP021353.1	145	307372	307228
Aureus_F, R	Staphylococcus aureus strain AR_0219	CP029675.1	145	307454	307310
Aureus_F, R	Staphylococcus aureus strain MOK063	CP029629.1	145	275384	275240
Aureus_F, R	Staphylococcus aureus strain AR_0222	CP029671.1	145	1932597	1932453
Aureus_F, R	Staphylococcus aureus strain 101110041-3 genome	CP021351.1	145	308332	308188
Aureus_F, R	Staphylococcus aureus strain 101110051-1 genome	CP021350.1	145	263197	263053
Aureus_F, R	Staphylococcus aureus strain 080880048-3 genome	CP021349.1	145	1175445	1175301
Aureus_F, R	Staphylococcus aureus strain AR_0215	CP029680.1	145	24479	24335
Aureus_F, R	Staphylococcus aureus strain AR_0469	CP029655.1	145	1956443	1956299
Aureus_F, R	Staphylococcus aureus strain AR_0467	CP029658.1	145	2584309	2584165
Aureus_F, R	Staphylococcus aureus strain AR461	CP029087.1	145	2237626	2237482
Aureus_F, R	Staphylococcus aureus strain AR462	CP029086.1	145	256436	256292
Aureus_F, R	Staphylococcus aureus isolate Staphylococcus aureus 171	LT963437.1	145	2741956	2741812
Aureus_F, R	Staphylococcus aureus strain CR14-035	CP020544.1	145	307540	307396
Aureus_F, R	Staphylococcus aureus strain CC5	CP021105.1	145	1619682	1619538
Aureus_F, R	Staphylococcus aureus KG-22	AP019545.1	145	235133	234989
Aureus_F, R	Staphylococcus aureus KG-18	AP019543.1	145	310572	310428
Aureus_F, R	Staphylococcus aureus KG-03	AP019542.1	145	274439	274295
Aureus_F, R	Staphylococcus aureus strain 2288	CP026646.1	145	312383	312239
Aureus_F, R	Staphylococcus aureus strain SA112	CP020553.1	145	312382	312238
Aureus_F, R	Staphylococcus aureus strain CFSAN018750	CP028189.1	145	311051	310907
Aureus_F, R	Staphylococcus aureus strain ST2594 isolate 004	CP027486.1	145	292403	292259
Aureus_F, R	Staphylococcus aureus SA003	AP018376.1	145	313610	313466
Aureus_F, R	Staphylococcus aureus strain AR465	CP029082.1	145	2001660	2001516
Aureus_F, R	Staphylococcus aureus strain FDAARGOS_1	CP026968.1	145	282648	282504
Aureus_F, R	Staphylococcus aureus strain FDAARGOS_48	CP026953.1	145	264781	264637
Aureus_F, R	Staphylococcus aureus strain FDAARGOS_159	CP014064.2	145	581710	581566
Aureus_F, R	Staphylococcus aureus strain K5	CP020656.1	145	120044	119900
Aureus_F, R	Staphylococcus aureus strain HPV107	CP026074.1	145	1554581	1554437
Aureus_F, R	Staphylococcus aureus strain NRS1	CP026069.1	145	2235808	2235664
Aureus_F, R	Staphylococcus aureus strain NRS149	CP026063.1	145	2089392	2089248
Aureus_F, R	Staphylococcus aureus strain FDAARGOS_2	CP026964.1	145	1638281	1638137
Aureus_F, R	Staphylococcus aureus strain FDAARGOS_40	CP026958.1	145	843726	843582
Aureus_F, R	Staphylococcus aureus strain FDAARGOS_43	CP026957.1	145	1120689	1120545
Aureus_F, R	Staphylococcus aureus strain NRS70	CP026079.1	145	476946	476802
Aureus_F, R	Staphylococcus aureus strain Mw2	CP026073.1	145	895886	895742
Aureus_F, R	Staphylococcus aureus strain K18	CP020714.1	145	1847173	1847029
Aureus_F, R	Staphylococcus aureus strain K17	CP020713.1	145	564658	564514
Aureus_F, R	Staphylococcus aureus strain 55-99-44	CP024998.1	145	1835763	1835619
Aureus_F, R	Staphylococcus aureus strain USA400-0051	CP019574.1	145	732374	732230
Aureus_F, R	Staphylococcus aureus strain CFSAN007850	CP017682.1	145	2642128	2641984
Aureus_F, R	Staphylococcus aureus strain CFSAN007851	CP017680.1	145	2528290	2528146
Aureus_F, R	Staphylococcus aureus strain CFSAN007894	CP017677.1	145	287219	287075
Aureus_F, R	Staphylococcus aureus strain FORC_040	CP016398.1	145	255462	255318
Aureus_F, R	Staphylococcus aureus strain FORC_045	CP017115.1	145	261821	261677
Aureus_F, R	Staphylococcus aureus strain ISU935	CP017090.1	145	255343	255199
Aureus_F, R	Staphylococcus aureus strain No.10	AP015012.1	145	272196	272052
Aureus_F, R	Staphylococcus aureus strain BA01611	CP019945.1	145	283755	283611
Aureus_F, R	Staphylococcus aureus strain ATCC 6538	CP020020.1	145	309237	309093
Aureus_F, R	Staphylococcus aureus subsp. aureus strain UCI 28	CP018768.1	145	263253	263109
Aureus_F, R	Staphylococcus aureus strain UCI62	CP018766.1	145	341300	341156
Aureus_F, R	Staphylococcus aureus strain Colony3	CP075516.1	145	264948	264804
Aureus_F, R	Staphylococcus aureus strain Colony529	CP075514.1	145	321456	321312
Aureus_F, R	Staphylococcus aureus strain Colony586	CP075507.1	145	341440	341296
Aureus_F, R	Staphylococcus aureus strain Colony590	CP075506.1	145	284422	284278
Aureus_F, R	Staphylococcus aureus strain 014S_SA	CP069799.1	145	272127	271983
Aureus_F, R	Staphylococcus aureus strain FDAARGOS_1086	CP068143.1	145	2537123	2536979
Aureus_F, R	Staphylococcus aureus strain ER10269.3	CP051938.1	145	284342	284198
Aureus_F, R	Staphylococcus aureus strain ER11188.3	CP051912.1	145	321351	321207
Aureus_F, R	Staphylococcus aureus strain pt299	CP049374.1	145	314623	314479
Aureus_F, R	Staphylococcus aureus strain K276	CP060606.1	145	314623	314479
Aureus_F, R	Staphylococcus aureus strain K078	CP060609.1	145	314623	314479
Aureus_F, R	Staphylococcus aureus strain K076	CP060610.1	145	314623	314479
Aureus_F, R	Staphylococcus aureus strain K084	CP060608.1	145	259159	259015
Aureus_F, R	Staphylococcus aureus strain K275	CP060607.1	145	2495138	2494994
Aureus_F, R	Staphylococcus aureus strain MJ163	CP038229.1	145	276059	275915
Aureus_F, R	Staphylococcus aureus strain M2024	CP047021.1	145	276111	275967
Aureus_F, R	Staphylococcus aureus strain UP_274	CP047852.1	145	276108	275964
Aureus_F, R	Staphylococcus aureus strain UP_883	CP047835.1	145	308887	308743
Aureus_F, R	Staphylococcus aureus strain NCTC8317	LR133917.1	145	308925	308781
Aureus_F, R	Staphylococcus aureus TPS6281	AP025177.1	145	308935	308791
Aureus_F, R	Staphylococcus aureus TPS5614	AP025176.1	145	308933	308789
Aureus_F, R	Staphylococcus aureus strain ER09453.3	CP051974.1	145	308888	308744
Aureus_F, R	Staphylococcus aureus strain R21	CP060627.1	145	259168	259024
Aureus_F, R	Staphylococcus aureus strain S3	CP060615.1	145	276525	276381
Aureus_F, R	Staphylococcus aureus strain S1	CP060617.1	145	1752526	1752382
Aureus_F, R	Staphylococcus aureus strain S2	CP060616.1	145	1752846	1752702
Aureus_F, R	Staphylococcus aureus strain R16	CP060629.1	145	258705	258561
Aureus_F, R	Staphylococcus aureus strain R20	CP060628.1	145	255996	255852
Aureus_F, R	Staphylococcus aureus strain S4	CP060614.1	145	284618	284474
Aureus_F, R	Staphylococcus aureus strain EDCC5398	CP053101.1	145	281759	281615
Aureus_F, R	Staphylococcus aureus strain BPH2900	LR130513.1	145	1791799	1791655
Aureus_F, R	Staphylococcus aureus strain NCTC13616	LR134193.1	145	2785018	2784874
Aureus_F, R	Staphylococcus aureus strain NCTC13142	LR134086.1	145	198081	197937
Aureus_F, R	Staphylococcus aureus strain VB31683	CP035671.1	145	989031	988887
Aureus_F, R	Staphylococcus aureus strain IT4-R	CP028470.1	145	1891155	1891011
Aureus_F, R	Staphylococcus aureus strain IT1-S	CP028468.1	145	1801586	1801442
Aureus_F, R	Staphylococcus aureus strain NRS271	CP026064.1	145	2618108	2617964
Aureus_F, R	Staphylococcus aureus strain EDCC5464	CP022291.1	145	284805	284661
Aureus_F, R	Staphylococcus sp. T93	CP068247.1	145	282530	282386
Aureus_F, R	Staphylococcus sp. SM9054	CP070306.1	145	282441	282297
Aureus_F, R	Staphylococcus sp. SM3655	CP070305.1	145	282571	282427
Aureus_F, R	Staphylococcus sp. MZ7	CP076027.1	145	1316699	1316555
Aureus_F, R	Staphylococcus sp. MZ1	CP076025.1	145	258673	258529
Aureus_F, R	Staphylococcus sp. MZ9	CP076029.1	145	258673	258529
Aureus_F, R	Staphylococcus sp. MZ3	CP076026.1	145	1175441	1175297
Aureus_F, R	Staphylococcus sp. MZ8	CP076028.1	145	255646	255502
Capitis_F, R	Staphylococcus capitis strain BN2	CP042341.1	150	2212288	2212139
Capitis_F, R	Staphylococcus capitis strain FDAARGOS_753	CP053957.1	150	2247082	2246933
Capitis_F, R	Staphylococcus capitis strain FDAARGOS_378	CP023966.1	150	2046659	2046510
Capitis_F, R	Staphylococcus capitis TW2795	AP014956.1	150	2225390	2225241
Capitis_F, R	Staphylococcus capitis CR01	LN866849.1	150	130392	130243
Capitis_F, R	Staphylococcus capitis subsp. capitis strain AYP1020	CP007601.1	150	2389933	2389784
Caprae_F, R	Staphylococcus caprae strain 26D	CP031271.1	146	149473	149328
Caprae_F, R	Staphylococcus caprae JMUB898	AP018587.1	146	168506	168361
Caprae_F, R	Staphylococcus caprae JMUB590	AP018586.1	146	175810	175665
Caprae_F, R	Staphylococcus caprae JMUB145	AP018585.1	146	189309	189164
Caprae_F, R	Staphylococcus caprae strain SY333	CP051643.1	146	1853005	1852860
Epidermidis_F, R	Staphylococcus epidermidis strain SCAID OTT1-2021 (597)	CP082816.1	121	510604	510484
Epidermidis_F, R	Staphylococcus epidermidis strain B1208538	CP073827.1	121	542112	541992
Epidermidis_F, R	Staphylococcus epidermidis strain B1220165	CP073830.1	121	542139	542019
Epidermidis_F, R	Staphylococcus epidermidis strain B1230143	CP073835.1	121	538833	538713
Epidermidis_F, R	Staphylococcus epidermidis strain B1266875	CP073847.1	121	542138	542018
Epidermidis_F, R	Staphylococcus epidermidis strain B1269488	CP073855.1	121	541164	541044
Epidermidis_F, R	Staphylococcus epidermidis strain B1272014	CP073857.1	121	541088	540968
Epidermidis_F, R	Staphylococcus epidermidis strain B1275857	CP073859.1	121	543584	543464
Epidermidis_F, R	Staphylococcus epidermidis strain B1276219	CP073862.1	121	541068	540948
Epidermidis_F, R	Staphylococcus epidermidis strain B1276296	CP073863.1	121	543584	543464
Epidermidis_F, R	Staphylococcus epidermidis strain B1279591	CP073869.1	121	543425	543305
Epidermidis_F, R	Staphylococcus epidermidis strain B1282731	CP073872.1	121	543589	543469
Epidermidis_F, R	Staphylococcus epidermidis strain B1285135	CP073876.1	121	540960	540840
Epidermidis_F, R	Staphylococcus epidermidis strain V1936703	CP073893.1	121	543565	543445
Epidermidis_F, R	Staphylococcus epidermidis strain V1939586	CP073898.1	121	608120	608000
Epidermidis_F, R	Staphylococcus epidermidis strain B1200343	CP073821.1	121	2172491	2172371
Epidermidis_F, R	Staphylococcus epidermidis strain B1200599	CP073824.1	121	2169940	2169820
Epidermidis_F, R	Staphylococcus epidermidis strain B1262351	CP073836.1	121	2172592	2172472
Epidermidis_F, R	Staphylococcus epidermidis strain B1264454	CP073840.1	121	2171364	2171244
Epidermidis_F, R	Staphylococcus epidermidis strain B1264787	CP073841.1	121	2172430	2172310
Epidermidis_F, R	Staphylococcus epidermidis strain B1265603	CP073844.1	121	2172400	2172280
Epidermidis_F, R	Staphylococcus epidermidis strain B1266911	CP073850.1	121	2172484	2172364
Epidermidis_F, R	Staphylococcus epidermidis strain B1266915	CP073852.1	121	2177178	2177058
Epidermidis_F, R	Staphylococcus epidermidis strain B1276912	CP073865.1	121	2422436	2422316
Epidermidis_F, R	Staphylococcus epidermidis strain B1285228	CP073878.1	121	2172459	2172339
Epidermidis_F, R	Staphylococcus epidermidis strain B1286247	CP073881.1	121	2172391	2172271
Epidermidis_F, R	Staphylococcus epidermidis strain B1287175	CP073883.1	121	1885575	1885455
Epidermidis_F, R	Staphylococcus epidermidis strain V1933625	CP073887.1	121	2171343	2171223
Epidermidis_F, R	Staphylococcus epidermidis strain V1933793	CP073890.1	121	2172491	2172371
Epidermidis_F, R	Staphylococcus epidermidis strain V1937538	CP073895.1	121	2171200	2171080
Epidermidis_F, R	Staphylococcus epidermidis strain V1949610	CP073900.1	121	2172496	2172376
Epidermidis_F, R	Staphylococcus epidermidis strain V1950266	CP073904.1	121	2172476	2172356
Epidermidis_F, R	Staphylococcus epidermidis strain HD21N4	CP060157.1	121	1910617	1910497
Epidermidis_F, R	Staphylococcus epidermidis strain FDAARGOS_1363	CP069951.1	121	1936527	1936407
Epidermidis_F, R	Staphylococcus epidermidis strain FDAARGOS_1243	CP069473.1	121	1054423	1054303
Epidermidis_F, R	Staphylococcus epidermidis strain HD12-2	CP060256.1	121	620583	620463
Epidermidis_F, R	Staphylococcus epidermidis strain HD12-4	CP060258.1	121	565653	565533
Epidermidis_F, R	Staphylococcus epidermidis strain HD12-5	CP060255.1	121	481376	481256
Epidermidis_F, R	Staphylococcus epidermidis strain HD12-6	CP060254.1	121	480624	480504
Epidermidis_F, R	Staphylococcus epidermidis strain HD12-9	CP060253.1	121	480318	480198
Epidermidis_F, R	Staphylococcus epidermidis strain HD12-8	CP060252.1	121	620831	620711
Epidermidis_F, R	Staphylococcus epidermidis strain HD12-10	CP060251.1	121	427197	427077
Epidermidis_F, R	Staphylococcus epidermidis strain HD21-2	CP052994.1	121	511425	511305
Epidermidis_F, R	Staphylococcus epidermidis strain HD12-1	CP052990.1	121	548934	548814
Epidermidis_F, R	Staphylococcus epidermidis strain HD05-1	CP052984.1	121	473180	473060
Epidermidis_F, R	Staphylococcus epidermidis strain HD25-1	CP052981.1	121	457332	457212
Epidermidis_F, R	Staphylococcus epidermidis strain HD31-1	CP053088.1	121	501040	500920
Epidermidis_F, R	Staphylococcus epidermidis strain HD46-1	CP052959.1	121	504528	504408
Epidermidis_F, R	Staphylococcus epidermidis strain HD47-1	CP052955.1	121	560176	560056
Epidermidis_F, R	Staphylococcus epidermidis strain HD69-1	CP052948.1	121	500454	500334
Epidermidis_F, R	Staphylococcus epidermidis strain HD99-1	CP052940.1	121	457259	457139
Epidermidis_F, R	Staphylococcus epidermidis strain HD99-4	CP052939.1	121	547250	547130
Epidermidis_F, R	Staphylococcus epidermidis strain Z0118SE0272	CP069219.1	121	532715	532595
Epidermidis_F, R	Staphylococcus epidermidis strain PH1-28	CP066376.1	121	465310	465190
Epidermidis_F, R	Staphylococcus epidermidis strain SE48	CP066303.1	121	1995301	1995181
Epidermidis_F, R	Staphylococcus epidermidis strain FDAARGOS_913	CP065656.1	121	112041	111921
Epidermidis_F, R	Staphylococcus epidermidis strain O47	CP040883.1	121	478044	477924
Epidermidis_F, R	Staphylococcus epidermidis strain SESURV_p1_1200	CP043796.1	121	259059	258939
Epidermidis_F, R	Staphylococcus epidermidis strain SESURV_p1_0557	CP043777.1	121	1272785	1272665
Epidermidis_F, R	Staphylococcus epidermidis strain ATCC 12228	CP043845.1	121	172879	172759
Epidermidis_F, R	Staphylococcus epidermidis strain NCCP 16828	CP043847.1	121	1987721	1987601
Epidermidis_F, R	Staphylococcus epidermidis strain none	LR735440.1	121	547893	547773
Epidermidis_F, R	Staphylococcus epidermidis strain none	LR735434.1	121	478880	478760
Epidermidis_F, R	Staphylococcus epidermidis strain IRL01	CP045648.1	121	513693	513573
Epidermidis_F, R	Staphylococcus epidermidis strain NCTC13924	LR134536.1	121	463598	463478
Epidermidis_F, R	Staphylococcus epidermidis strain GTH12	CP028282.1	121	2084621	2084501
Epidermidis_F, R	Staphylococcus epidermidis strain DAR1907	CP013943.1	121	2192264	2192144
Epidermidis_F, R	Staphylococcus epidermidis strain SE90	CP024408.1	121	82137	82017
Epidermidis_F, R	Staphylococcus epidermidis isolate BPH0662	LT571449.1	121	2292353	2292233
Epidermidis_F, R	Staphylococcus epidermidis strain SEI	CP009046.1	121	1004795	1004675
Epidermidis_F, R	Staphylococcus epidermidis strain SR1 clone step.1048g10	AF270099.1	121	1155	1035
Epidermidis_F, R	Staphylococcus epidermidis ATCC 12228	AE015929.1	121	2084436	2084316
Epidermidis_F, R	Staphylococcus epidermidis strain NBRC 113846	CP084008.1	121	2328881	2328761
Epidermidis_F, R	Staphylococcus epidermidis strain FDAARGOS_1361	CP070057.1	121	1236733	1236613
Epidermidis_F, R	Staphylococcus epidermidis strain FDAARGOS_1364	CP069954.1	121	856900	856780
Epidermidis_F, R	Staphylococcus epidermidis strain HD59-5	CP060257.1	121	493824	493704
Epidermidis_F, R	Staphylococcus epidermidis strain HD43-10	CP060249.1	121	471644	471524
Epidermidis_F, R	Staphylococcus epidermidis strain HD43-3	CP060248.1	121	468754	468634
Epidermidis_F, R	Staphylococcus epidermidis strain HD39-3	CP060247.1	121	531156	531036
Epidermidis_F, R	Staphylococcus epidermidis strain HD104-2	CP053007.1	121	496635	496515
Epidermidis_F, R	Staphylococcus epidermidis strain HD66-8	CP060250.1	121	425642	425522
Epidermidis_F, R	Staphylococcus epidermidis strain HD104-6	CP053005.1	121	477156	477036
Epidermidis_F, R	Staphylococcus epidermidis strain HD15-1	CP053002.1	121	521797	521677
Epidermidis_F, R	Staphylococcus epidermidis strain HD17-1	CP053000.1	121	499365	499245
Epidermidis_F, R	Staphylococcus epidermidis strain HD59-1	CP052997.1	121	484946	484826
Epidermidis_F, R	Staphylococcus epidermidis strain HD29-1	CP052973.1	121	561984	561864
Epidermidis_F, R	Staphylococcus epidermidis strain HD33-3	CP052969.1	121	517832	517712
Epidermidis_F, R	Staphylococcus epidermidis strain HD39-1	CP052967.1	121	516172	516052
Epidermidis_F, R	Staphylococcus epidermidis strain HD40-5	CP052963.1	121	530602	530482
Epidermidis_F, R	Staphylococcus epidermidis strain HD43-1	CP052962.1	121	526642	526522
Epidermidis_F, R	Staphylococcus epidermidis strain HD66-1	CP052953.1	121	509269	509149
Epidermidis_F, R	Staphylococcus epidermidis strain HD75-1	CP052941.1	121	488012	487892
Epidermidis_F, R	Staphylococcus epidermidis strain HD27N1	CP052975.1	121	2073198	2073078
Epidermidis_F, R	Staphylococcus epidermidis strain HD33-1	CP052971.1	121	1958164	1958044
Epidermidis_F, R	Staphylococcus epidermidis strain HD26-1	CP052998.1	121	2103516	2103396
Epidermidis_F, R	Staphylococcus epidermidis strain HD27-3	CP052991.1	121	2089844	2089724
Epidermidis_F, R	Staphylococcus epidermidis strain HD26-2	CP052978.1	121	2019974	2019854
Epidermidis_F, R	Staphylococcus epidermidis strain HD66-6	CP052951.1	121	2213664	2213544
Epidermidis_F, R	Staphylococcus epidermidis strain HD04-1	CP052985.1	121	2141788	2141668
Epidermidis_F, R	Staphylococcus epidermidis strain LM087	CP060528.1	121	473373	473253
Epidermidis_F, R	Staphylococcus epidermidis strain Z0118SE0132	CP061029.1	121	1821787	1821667
Epidermidis_F, R	Staphylococcus epidermidis strain Z0118SE0260	CP060794.1	121	271287	271167
Epidermidis_F, R	Staphylococcus epidermidis strain SESURV_p3_0825	CP043792.1	121	1099697	1099577
Epidermidis_F, R	Staphylococcus epidermidis strain SESURV_p1_0612	CP043784.1	121	1437061	1436941
Epidermidis_F, R	Staphylococcus epidermidis strain SESURV_p1_0563	CP043781.1	121	800493	800373
Epidermidis_F, R	Staphylococcus epidermidis strain SESURV_p3_1362	CP043801.1	121	2365175	2365055
Epidermidis_F, R	Staphylococcus epidermidis strain SESURV_p2_0614	CP043788.1	121	1890229	1890109
Epidermidis_F, R	Staphylococcus epidermidis strain E73	CP035643.1	121	2017819	2017699
Epidermidis_F, R	Staphylococcus epidermidis strain NCCP 16829	CP043841.1	121	1781476	1781356
Epidermidis_F, R	Staphylococcus epidermidis strain none	LR735437.1	121	570390	570270
Epidermidis_F, R	Staphylococcus epidermidis strain none	LR735432.1	121	538592	538472
Epidermidis_F, R	Staphylococcus epidermidis strain none	LR735429.1	121	499938	499818
Epidermidis_F, R	Staphylococcus epidermidis strain none	LR735421.1	121	491094	490974
Epidermidis_F, R	Staphylococcus epidermidis strain HD33	CP040864.1	121	369015	368895
Epidermidis_F, R	Staphylococcus epidermidis strain HD43	CP040867.1	121	470192	470072
Epidermidis_F, R	Staphylococcus epidermidis strain HD66	CP040868.1	121	460755	460635
Epidermidis_F, R	Staphylococcus epidermidis NBRC 100911	AP019721.1	121	489266	489146
Epidermidis_F, R	Staphylococcus epidermidis strain ATCC 14990	CP035288.1	121	534850	534730
Epidermidis_F, R	Staphylococcus epidermidis strain CDC121	CP034115.1	121	1172139	1172019
Epidermidis_F, R	Staphylococcus epidermidis strain CDC120	CP034111.1	121	1132410	1132290
Epidermidis_F, R	Staphylococcus epidermidis strain FDAARGOS_529	CP033782.1	121	449160	449040
Epidermidis_F, R	Staphylococcus epidermidis strain CSF41498	CP030246.1	121	502763	502643
Epidermidis_F, R	Staphylococcus epidermidis strain FDAARGOS_161	CP014132.1	121	2406161	2406041
Epidermidis_F, R	Staphylococcus epidermidis strain FDAARGOS_153	CP014119.1	121	520731	520611
Epidermidis_F, R	Staphylococcus epidermidis strain 1457	CP020463.1	121	475208	475088
Epidermidis_F, R	Staphylococcus epidermidis strain 949_S8	CP010942.1	121	1878555	1878435
Epidermidis_F, R	Staphylococcus epidermidis PM221	HG813242.1	121	2087044	2086924
Epidermidis_F, R	Staphylococcus epidermidis RP62A	CP000029.1	121	2079191	2079071
Epidermidis_F, R	Staphylococcus epidermidis strain FDAARGOS_1083	CP068136.1	121	820939	820819
Epidermidis_F, R	Staphylococcus epidermidis strain AMT	CP022247.1	121	2394851	2394731
Epidermidis_F, R	Staphylococcus epidermidis strain 14.1.R1	CP018842.1	121	149760	149640
Epidermidis_F, R	Staphylococcus epidermidis strain Z0118SE0269	CP069215.1	121	467513	467393
Epidermidis_F, R	Staphylococcus epidermidis strain SESURV_p4_1553	CP043804.1	121	514180	514060
Epidermidis_F, R	Staphylococcus epidermidis strain SE95	CP024437.1	121	89438	89318
